# Supplementary material for: AQP1 Suppresses Clear Cell Renal Cell Carcinoma via Epigenetic Silencing and TNF-Mediated Apoptosis
Source: Int J Mol Sci. 2026 Jun 9;27(12):5215. doi: 10.3390/ijms27125215 (PMC13300402; doi:10.3390/ijms27125215)
Supplement: Supplementary file 1 [file ijms-27-05215-s001.zip]

Archive with 5 entries (4 files):
- Supplementary_Table_S1-S4/
- Supplementary_Table_S1-S4/Supplementary_Table_S1_ISG_Filtered_Genes.xlsx
- Supplementary_Table_S1-S4/Supplementary_Table_S2_GO_Enrichment_Complete.xlsx
- Supplementary_Table_S1-S4/Supplementary_Table_S3_KEGG_Enrichment_Complete.xlsx
- Supplementary_Table_S1-S4/Supplementary_Table_S4_TNF_Pathway_Genes.xlsx
