# Supplementary material for: AQP1 Suppresses Clear Cell Renal Cell Carcinoma via Epigenetic Silencing and TNF-Mediated Apoptosis
Source: Int J Mol Sci. 2026 Jun 9;27(12):5215. doi: 10.3390/ijms27125215 (PMC13300402; doi:10.3390/ijms27125215)
Supplement: Supplementary file 1 [file ijms-27-05215-s001.zip › Supplementary_Table_S1-S4/Supplementary_Table_S1_ISG_Filtered_Genes.xlsx]

## Sheet: Sheet
Supplementary Table S1. List of Interferon-Stimulated Genes (ISGs) Excluded from Functional Enrichment Analysis
A total of 154 genes were excluded from GO and KEGG enrichment analysis to minimize transfection-induced interferon responses. These genes include interferon-stimulated genes (ISGs), viral defense genes, and related immune response genes. Gene expression data are shown as log2 fold change (logFC), average expression (AveExpr), t-statistic, p-value, adjusted p-value (FDR), and B-statistic.
Gene	logFC	AveExpr	t	P.Value	adj.P.Val	B
Parp11	6.69391	-0.283479	15.7982	2.23e-07	9.64e-06	6.67756
Ifnb1	5.75292	2.0356	24.4889	6.84e-09	5.68e-07	10.1405
Ifi44l	5.69621	5.64971	46.4542	3.94e-11	9.72e-09	16.3003
Ifna4	5.68137	-1.31197	11.8432	2.12e-06	5.84e-05	5.0899
Trim30c	5.6653	0.140106	11.9263	2e-06	5.59e-05	5.18247
Mx1	5.66191	3.61535	35.6997	3.3e-10	5.06e-08	13.4264
Cxcl10	5.26845	6.44536	107.858	4.3e-14	1.63e-10	21.8799
Ifit3b	5.20968	6.49526	82.5942	3.74e-13	5.3e-10	20.4851
Ccl5	5.20151	5.69335	58.5027	6.1e-12	2.57e-09	17.9753
Tnfsf10	5.13016	2.64297	29.1759	1.68e-09	1.92e-07	11.7666
Ifi208	4.98455	0.929185	17.2426	1.12e-07	5.27e-06	7.78414
Ifit3	4.88522	7.80913	127.534	1.11e-14	1.26e-10	23.452
Trim30d	4.84938	2.15128	23.2628	1.03e-08	7.65e-07	10.2481
Il6	4.43249	-1.94168	14.0584	5.58e-07	1.95e-05	5.88052
Irf5	4.17473	-0.244403	12.7774	1.18e-06	3.71e-05	5.65499
Ly6a	4.12712	4.71108	63.5872	3.11e-12	2.35e-09	18.1944
Ifi205	4.12464	1.53726	10.7039	4.59e-06	0.000106471	4.87676
Rsad2	4.06082	9.81713	100.428	7.67e-14	2.18e-10	22.4779
Ube2l6	4.01962	3.9797	44.8408	5.24e-11	1.21e-08	15.6287
Ifit2	3.99381	8.24211	108.968	3.96e-14	1.63e-10	22.7639
Iigp1	3.98358	5.85172	59.1176	5.6e-12	2.57e-09	18.248
Ly6i	3.94065	-1.12325	6.99851	0.000105649	0.00115461	1.79193
Gbp2	3.92407	6.98589	88.8716	2.06e-13	3.91e-10	21.2482
Gbp2b	3.82721	6.59857	86.3569	2.61e-13	4.23e-10	20.9819
Ccl4	3.8134	-0.665561	11.798	2.18e-06	5.97e-05	5.07344
Iigp1c	3.73316	4.89297	26.7295	3.39e-09	3.22e-07	12.0151
Gbp5	3.68303	4.84004	39.25	1.54e-10	2.72e-08	15.0789
Tgtp1	3.60879	6.7326	60.0573	4.93e-12	2.57e-09	18.4948
Cmpk2	3.52298	8.06901	91.9526	1.57e-13	3.56e-10	21.6742
Gbp4	3.38637	0.305601	6.16593	0.000254722	0.00217635	0.918319
Zbp1	3.34838	7.43847	75.5101	7.73e-13	7.31e-10	20.2376
Sp110	3.30004	6.24583	50.6778	1.95e-11	5.84e-09	17.1701
Gbp10	3.28845	3.82422	24.9727	5.84e-09	5.03e-07	11.4943
Tgtp2	3.25912	7.80993	61.3209	4.17e-12	2.56e-09	18.7088
Sp140l1	3.25486	0.93552	9.73592	9.42e-06	0.000186232	4.17159
Slfn1	3.18325	-1.25886	5.61737	0.000476304	0.00349157	0.378799
Cxcl9	3.15794	3.68102	25.9541	4.29e-09	3.81e-07	11.7946
Ifit1bl1	3.10263	1.40448	13.3	8.61e-07	2.85e-05	6.50542
H2-T24	3.10233	1.82064	17.9773	8.04e-08	4.01e-06	8.76059
Ifit1	3.04804	8.49104	72.6446	1.06e-12	9.23e-10	20.0429
Ifi207	3.02432	7.04233	76.3082	7.1e-13	7.31e-10	20.2779
Gbp3	2.93615	6.73992	77.288	6.4e-13	7.27e-10	20.3322
Il18bp	2.90216	2.1763	19.9478	3.52e-08	2.09e-06	9.60634
Ifi47	2.84119	4.73192	50.6242	1.97e-11	5.84e-09	16.9905
Psmb10	2.75134	6.72707	59.3003	5.47e-12	2.57e-09	18.412
Ccl2	2.633	9.10387	59.9071	5.03e-12	2.57e-09	18.5423
Ifit1bl2	2.55191	5.41929	36.1715	2.97e-10	4.75e-08	14.4624
Tlr3	2.50099	3.85203	28.8885	1.81e-09	2.04e-07	12.6585
Igtp	2.48312	6.08877	59.8419	5.08e-12	2.57e-09	18.4411
Dhx58	2.47546	7.99093	51.8798	1.61e-11	5.23e-09	17.3767
Parp14	2.45679	9.34112	71.6296	1.18e-12	9.61e-10	19.9697
Gbp7	2.44461	7.05885	58.8452	5.82e-12	2.57e-09	18.3695
Mndal	2.42522	5.06433	31.6813	8.64e-10	1.13e-07	13.3819
Ddx60	2.38743	6.10458	45.0469	5.05e-11	1.19e-08	16.2384
Ifi204	2.37655	9.02815	53.1995	1.32e-11	4.53e-09	17.5676
Batf2	2.37319	2.40064	20.6582	2.66e-08	1.68e-06	9.94405
Ifi203	2.37175	6.37105	36.9324	2.51e-10	4.13e-08	14.5972
Sp100	2.36712	5.17975	49.4994	2.36e-11	6.69e-09	16.9305
Slfn5	2.33126	0.252793	9.49242	1.14e-05	0.000213017	3.97734
Cxcl1	2.32078	3.7283	20.6554	2.67e-08	1.68e-06	9.93066
Znfx1	2.30659	7.3195	41.7859	9.26e-11	1.81e-08	15.5991
Trim21	2.27703	5.66081	35.8553	3.19e-10	4.99e-08	14.379
Oasl1	2.26248	7.92914	43.2593	7e-11	1.5e-08	15.8682
Slfn8	2.23238	5.61753	38.8989	1.65e-10	2.88e-08	15.0509
Ifi27l2a	2.22921	4.00282	14.1315	5.36e-07	1.88e-05	6.67174
Gbp9	2.20202	5.36191	19.6976	3.89e-08	2.24e-06	9.29734
Ccl7	2.19883	-0.0315049	3.60838	0.00674296	0.0246379	-2.43625
Herc6	2.19551	7.56197	42.2099	8.54e-11	1.71e-08	15.6746
Dtx3l	2.19424	7.36881	55.161	9.82e-12	3.72e-09	17.8709
Psmb9	2.18214	5.26258	36.2505	2.92e-10	4.73e-08	14.4816
Ltbp1	2.1509	0.929375	11.2122	3.22e-06	8.09e-05	5.22587
Vnn1	2.14254	4.02835	23.635	9.08e-09	7.06e-07	11.013
Samd9l	2.13509	7.13717	48.1271	2.96e-11	7.46e-09	16.7708
Parp12	2.13221	8.22727	58.7399	5.9e-12	2.57e-09	18.3822
Ly6c1	2.12507	-0.484662	7.42324	6.95e-05	0.000846152	2.22274
Il22ra1	2.0905	1.74019	13.2468	8.88e-07	2.92e-05	6.49783
Ifi211	2.08352	7.38273	42.19	8.57e-11	1.71e-08	15.6759
Trim30a	2.04717	8.39104	49.1511	2.5e-11	6.91e-09	16.9218
Tap1	2.02512	7.44048	33.7468	5.19e-10	7.37e-08	13.775
Stat2	2.01544	8.85941	61.5443	4.05e-12	2.56e-09	18.7602
Oas3	1.98153	8.81097	54.5866	1.07e-11	3.91e-09	17.7829
Ifih1	1.9765	7.11527	40.9897	1.08e-10	1.98e-08	15.4423
Ifi202b	1.94867	9.21312	35.0635	3.81e-10	5.63e-08	14.0027
Sp140	1.94158	5.86774	37.03	2.46e-10	4.1e-08	14.6358
Sp140l2	1.94157	3.53286	26.9161	3.2e-09	3.11e-07	12.0945
Parp9	1.92359	8.07447	48.2015	2.92e-11	7.46e-09	16.7668
H2-T23	1.91736	7.59296	45.3551	4.78e-11	1.15e-08	16.2728
Irf7	1.90714	8.76021	48.2273	2.91e-11	7.46e-09	16.7527
Slfn2	1.89129	7.78442	43.9726	6.14e-11	1.34e-08	16.0081
Tnf	1.884	3.29766	24.0859	7.81e-09	6.24e-07	11.2061
Tor3a	1.87303	8.23809	58.1926	6.37e-12	2.58e-09	18.3073
Slfn9	1.87013	7.11802	42.7953	7.64e-11	1.61e-08	15.8017
Cd69	1.85113	-0.481777	4.90936	0.00113408	0.00660322	-0.549601
Irgm1	1.84597	7.58896	48.9796	2.57e-11	6.94e-09	16.9085
Trim34b	1.83497	5.06991	31.2529	9.64e-10	1.2e-07	13.2595
Ifi44	1.83298	10.321	34.3709	4.48e-10	6.52e-08	13.7741
Oasl2	1.82806	6.2651	38.8401	1.67e-10	2.88e-08	15.0191
Isg15	1.78691	10.4765	25.2328	5.38e-09	4.73e-07	11.0423
Irgm2	1.77694	6.6923	44.4609	5.61e-11	1.27e-08	16.1268
Usp18	1.77384	8.12208	54.3083	1.11e-11	3.95e-09	17.7479
Stat1	1.77371	7.08497	50.5014	2e-11	5.84e-09	17.1617
Rnf213	1.77107	9.68441	44.3588	5.72e-11	1.27e-08	16.0139
Xaf1	1.74591	6.33325	28.3734	2.1e-09	2.25e-07	12.3494
Nmi	1.70899	4.93718	28.5179	2.01e-09	2.2e-07	12.4983
Cxcl2	1.70771	1.66462	7.99354	4.07e-05	0.000572722	2.52393
Helz2	1.70734	7.99996	26.7167	3.4e-09	3.22e-07	11.7021
Trim34a	1.69848	3.93284	20.9796	2.35e-08	1.55e-06	10.0076
Oas1a	1.65042	9.27437	56.414	8.19e-12	3.2e-09	18.0482
Nlrc5	1.64215	5.49217	31.2173	9.73e-10	1.2e-07	13.2209
H2-T22	1.63262	5.51002	26.4195	3.72e-09	3.46e-07	11.7986
Ifi35	1.61526	8.77487	52.0922	1.56e-11	5.21e-09	17.3957
H2-Q4	1.58337	9.64792	18.5052	6.39e-08	3.33e-06	8.35315
Psme2b	1.58262	4.16902	10.1911	6.67e-06	0.000143512	3.82857
Isg20	1.56265	4.65645	27.9282	2.38e-09	2.46e-07	12.3402
Psmb8	1.53676	6.74178	35.8262	3.21e-10	4.99e-08	14.3191
Ccl20	1.52962	-0.225164	4.92541	0.00111112	0.00652087	-0.575934
Ltb	1.52498	-0.450009	4.59936	0.00169575	0.00887566	-0.971103
H2-Q2	1.4892	3.64249	12.1746	1.71e-06	4.91e-05	5.43371
Tapbp	1.48262	8.18713	23.6373	9.07e-09	7.06e-07	10.6098
Parp10	1.47562	8.15876	18.78	5.69e-08	3.05e-06	8.58958
Trim14	1.47552	4.92238	15.3249	2.84e-07	1.18e-05	7.16282
H2-Q6	1.47084	6.96054	27.7346	2.52e-09	2.55e-07	12.1038
Irf1	1.45939	3.66648	21.182	2.18e-08	1.46e-06	10.113
Oas1g	1.40692	7.00465	26.3757	3.77e-09	3.48e-07	11.6627
Oas1c	1.38349	6.13325	29.838	1.4e-09	1.65e-07	12.7935
Bst2	1.35302	10.8558	22.6574	1.27e-08	9.15e-07	10.0657
Rigi	1.35254	7.48763	33.755	5.18e-10	7.37e-08	13.7663
Ifitm3	1.33853	11.0407	19.0459	5.08e-08	2.78e-06	8.51986
Csf2	1.318	1.83628	8.01563	3.99e-05	0.000565117	2.48014
H2-Q1	1.31445	5.01491	15.4424	2.67e-07	1.12e-05	7.21027
H2-T15	1.29043	4.93958	13.9638	5.89e-07	2.03e-05	6.35281
Gvin2	1.28543	8.51966	31.5134	9.01e-10	1.16e-07	13.1061
H2-Q10	1.27513	3.47941	10.9668	3.82e-06	9.16e-05	4.5799
Tapbpl	1.26864	5.5986	20.9622	2.37e-08	1.55e-06	9.78653
Cd47	1.24748	5.18258	24.6165	6.56e-09	5.51e-07	11.2162
Cd209c	1.23223	3.8279	15.1162	3.16e-07	1.28e-05	7.21684
Eif2ak2	1.22858	9.2065	35.2008	3.7e-10	5.52e-08	14.0341
Tlr2	1.21174	6.66644	24.4799	6.86e-09	5.68e-07	11.0397
Oas2	1.19807	6.76619	26.8056	3.31e-09	3.19e-07	11.8205
Cd34	1.19712	0.896285	5.27518	0.000718105	0.00474351	-0.365598
Cd274	1.18082	7.27055	17.9671	8.08e-08	4.01e-06	8.27737
Slfn3	1.17354	5.08436	21.7084	1.79e-08	1.23e-06	10.1427
Psme1	1.16145	5.27584	22.721	1.25e-08	9.01e-07	10.5156
Trim26	1.13294	4.98591	12.3967	1.49e-06	4.48e-05	5.32033
Tap2	1.11568	5.99567	18.2401	7.17e-08	3.65e-06	8.53646
Ly6e	1.1076	7.88091	24.2972	7.28e-09	5.95e-07	10.8712
Psme2	1.09378	6.55735	16.035	1.99e-07	8.74e-06	7.35621
Adar	1.0637	6.92862	20.901	2.43e-08	1.57e-06	9.63311
Ccl17	-1.28279	2.60494	-5.41345	0.000607162	0.00420642	-0.703099
Csf1r	-1.47378	1.62713	-10.2182	6.54e-06	0.000141452	4.44279
Il23r	-1.72172	-0.282656	-4.50209	0.00192949	0.00974184	-1.12843
Ifi27	-1.81879	5.63539	-29.6535	1.47e-09	1.72e-07	12.7764
