# Supplementary material for: AQP1 Suppresses Clear Cell Renal Cell Carcinoma via Epigenetic Silencing and TNF-Mediated Apoptosis
Source: Int J Mol Sci. 2026 Jun 9;27(12):5215. doi: 10.3390/ijms27125215 (PMC13300402; doi:10.3390/ijms27125215)
Supplement: Supplementary file 1 [file ijms-27-05215-s001.zip › Supplementary_Table_S1-S4/Supplementary_Table_S2_GO_Enrichment_Complete.xlsx]

## Sheet: Sheet
Supplementary Table S2. Complete Gene Ontology (GO) Enrichment Analysis Results
Complete results of GO biological process enrichment analysis for differentially expressed genes in AQP1-overexpressing cells (after ISG filtering). Analysis was performed using clusterProfiler with Benjamini-Hochberg FDR correction. Only terms with FDR < 0.05 are shown. ID: GO term identifier; Description: GO term name; GeneRatio: ratio of genes in the gene list annotated to this GO term; BgRati…
ID	Description	GeneRatio	BgRatio	RichFactor	FoldEnrichment	zScore	pvalue	p.adjust	qvalue	geneID	Count
GO:0001906	cell killing	18/279	319/25730	0.0564263	5.20376	7.91013	1.50448e-08	4.82486e-05	4.07951e-05	Cxcl10/Cxcl9/Cfb/Clec2d/Ccl2/Cxcl1/Serpinb9f/Dnase1l3/C2/Serpinb9e/Ccl20/Lgals9/Apol9b/Fcgr2b/Serpinb9g/Serpinb9/Pnp/Ccl17	18
GO:0042270	protection from natural killer cell mediated cytotoxicity	5/279	10/25730	0.5	46.1111	14.9386	3.4865e-08	5.5906e-05	4.72696e-05	Clec2d/Serpinb9f/Serpinb9e/Serpinb9g/Serpinb9	5
GO:0010332	response to gamma radiation	8/279	59/25730	0.135593	12.5047	9.26278	2.37527e-07	0.000227495	0.000192351	Ccl2/Trex1/Ccl7/Cxcl2/Pml/Apobec1/Pnp/Cdkn1a	8
GO:0006959	humoral immune response	16/279	307/25730	0.0521173	4.80637	7.0247	2.83748e-07	0.000227495	0.000192351	Cxcl10/Ccl5/Acod1/Ccl4/Cxcl9/C4b/Cfb/Ccl2/Ccl7/Tnf/C2/Ccl20/Nod2/Fcgr2b/Ccl17/Fcmr	16
GO:0045953	negative regulation of natural killer cell mediated cytotoxicity	6/279	30/25730	0.2	18.4444	10.0095	7.34997e-07	0.000325068	0.000274851	Clec2d/Serpinb9f/Serpinb9e/Lgals9/Serpinb9g/Serpinb9	6
GO:0060326	cell chemotaxis	16/279	333/25730	0.048048	4.4311	6.59819	8.36415e-07	0.000325068	0.000274851	Cxcl10/Ccl5/Ccl4/Ccrl2/Cxcl9/Saa3/Ccl2/Cxcl1/Ccl7/Cxcl2/Ccl20/Nod2/F7/Lox/Ccl17/Gpr15lg	16
GO:0002716	negative regulation of natural killer cell mediated immunity	6/279	31/25730	0.193548	17.8495	9.82811	9.03138e-07	0.000325068	0.000274851	Clec2d/Serpinb9f/Serpinb9e/Lgals9/Serpinb9g/Serpinb9	6
GO:0002707	negative regulation of lymphocyte mediated immunity	8/279	73/25730	0.109589	10.1065	8.1578	1.26301e-06	0.000405048	0.000342476	Clec2d/Serpinb9f/Serpinb9e/Nod2/Lgals9/Fcgr2b/Serpinb9g/Serpinb9	8
GO:0002449	lymphocyte mediated immunity	19/279	480/25730	0.0395833	3.65046	6.13724	1.45875e-06	0.000425293	0.000359594	C4b/Clec2d/Trex1/Tnf/Serpinb9f/C2/Serpinb9e/Fcrlb/Tcirg1/Nod2/Lgals9/Fas/Fcgr2b/Serpinb9g/Serpinb9/Unc93b1/Pnp/Icam1/Fcmr	19
GO:0001911	negative regulation of leukocyte mediated cytotoxicity	6/279	36/25730	0.166667	15.3704	9.03368	2.28295e-06	0.000563187	0.000476185	Clec2d/Serpinb9f/Serpinb9e/Lgals9/Serpinb9g/Serpinb9	6
GO:0001910	regulation of leukocyte mediated cytotoxicity	10/279	138/25730	0.0724638	6.68277	7.00823	2.79383e-06	0.000597322	0.000505047	Clec2d/Ccl2/Cxcl1/Serpinb9f/Dnase1l3/Serpinb9e/Lgals9/Serpinb9g/Serpinb9/Pnp	10
GO:0072676	lymphocyte migration	9/279	110/25730	0.0818182	7.54545	7.20291	3.25322e-06	0.000652068	0.000551335	Cxcl10/Ccl5/Ccl2/Ggt5/Ccl7/Ccl20/Lgals9/Icam1/Gpr15lg	9
GO:0002704	negative regulation of leukocyte mediated immunity	8/279	86/25730	0.0930233	8.57881	7.37087	4.41499e-06	0.000832876	0.000704212	Clec2d/Serpinb9f/Serpinb9e/Nod2/Lgals9/Fcgr2b/Serpinb9g/Serpinb9	8
GO:0006935	chemotaxis	18/279	479/25730	0.0375783	3.46555	5.70301	5.68252e-06	0.000909795	0.000769249	Cxcl10/Ccl5/Ccl4/Ccrl2/Cxcl9/Saa3/Ccl2/Cxcl1/Ccl7/Cxcl2/Ccl20/Nod2/Lgals9/F7/Lrp1/Lox/Ccl17/Gpr15lg	18
GO:0031342	negative regulation of cell killing	6/279	42/25730	0.142857	13.1746	8.26752	5.8221e-06	0.000909795	0.000769249	Clec2d/Serpinb9f/Serpinb9e/Lgals9/Serpinb9g/Serpinb9	6
GO:0042330	taxis	18/279	481/25730	0.037422	3.45114	5.68173	6.01592e-06	0.000909795	0.000769249	Cxcl10/Ccl5/Ccl4/Ccrl2/Cxcl9/Saa3/Ccl2/Cxcl1/Ccl7/Cxcl2/Ccl20/Nod2/Lgals9/F7/Lrp1/Lox/Ccl17/Gpr15lg	18
GO:0032612	interleukin-1 production	9/279	120/25730	0.075	6.91667	6.8018	6.66734e-06	0.000909795	0.000769249	Naip5/Tnf/Serpinb1c/Ccl20/Tmem106a/Nod2/Casp4/Lgals9/Pml	9
GO:0032652	regulation of interleukin-1 production	9/279	120/25730	0.075	6.91667	6.8018	6.66734e-06	0.000909795	0.000769249	Naip5/Tnf/Serpinb1c/Ccl20/Tmem106a/Nod2/Casp4/Lgals9/Pml	9
GO:0045824	negative regulation of innate immune response	9/279	120/25730	0.075	6.91667	6.8018	6.66734e-06	0.000909795	0.000769249	Acod1/Clec2d/Trafd1/Trex1/Serpinb9f/Serpinb9e/Lgals9/Serpinb9g/Serpinb9	9
GO:0031341	regulation of cell killing	10/279	153/25730	0.0653595	6.0276	6.53044	7.03166e-06	0.000909795	0.000769249	Clec2d/Ccl2/Cxcl1/Serpinb9f/Dnase1l3/Serpinb9e/Lgals9/Serpinb9g/Serpinb9/Pnp	10
GO:0001909	leukocyte mediated cytotoxicity	11/279	188/25730	0.0585106	5.39598	6.33386	7.09226e-06	0.000909795	0.000769249	Clec2d/Ccl2/Cxcl1/Serpinb9f/Dnase1l3/Serpinb9e/Lgals9/Fcgr2b/Serpinb9g/Serpinb9/Pnp	11
GO:1990868	response to chemokine	8/279	93/25730	0.0860215	7.93309	7.01288	7.93767e-06	0.000942819	0.000797171	Cxcl10/Ccl5/Ccl4/Ccrl2/Cxcl9/Ccl2/Ccl7/Lox	8
GO:1990869	cellular response to chemokine	8/279	93/25730	0.0860215	7.93309	7.01288	7.93767e-06	0.000942819	0.000797171	Cxcl10/Ccl5/Ccl4/Ccrl2/Cxcl9/Ccl2/Ccl7/Lox	8
GO:0006925	inflammatory cell apoptotic process	5/279	27/25730	0.185185	17.0782	8.75162	9.60273e-06	0.00109986	0.000929949	Ccl5/Hcar2/Nod2/Fas/Fcgr2b	5
GO:0050777	negative regulation of immune response	12/279	233/25730	0.0515021	4.74964	6.01983	1.00081e-05	0.00110676	0.000935789	Acod1/Clec2d/Trafd1/Trex1/Serpinb9f/Serpinb9e/Fcrlb/Nod2/Lgals9/Fcgr2b/Serpinb9g/Serpinb9	12
GO:0071621	granulocyte chemotaxis	9/279	129/25730	0.0697674	6.43411	6.47822	1.20048e-05	0.00128331	0.00108506	Cxcl10/Ccl5/Ccl4/Cxcl9/Ccl2/Cxcl1/Ccl7/Cxcl2/Nod2	9
GO:0050900	leukocyte migration	16/279	414/25730	0.0386473	3.56414	5.50689	1.34017e-05	0.00138643	0.00117225	Cxcl10/Ccl5/Ccl4/Cxcl9/Ccl2/Ggt5/Cxcl1/Ccl7/Tnf/Cxcl2/Ccl20/Nod2/Lgals9/Icam1/F7/Gpr15lg	16
GO:0006413	translational initiation	10/279	166/25730	0.060241	5.55556	6.16513	1.43927e-05	0.00139268	0.00117753	Eif1ad14/Eif1ad7/Eif1ad2/Eif4ebp3/Bank1/Eif1ad11/Eif1ad10/Tnf/Pml/Eif1ad15	10
GO:2000401	regulation of lymphocyte migration	7/279	73/25730	0.0958904	8.84323	7.0261	1.44601e-05	0.00139268	0.00117753	Cxcl10/Ccl5/Ccl2/Ccl7/Ccl20/Lgals9/Gpr15lg	7
GO:0002237	response to molecule of bacterial origin	17/279	465/25730	0.0365591	3.37157	5.40335	1.47649e-05	0.00139268	0.00117753	Cxcl10/Epsti1/Acod1/Cxcl9/Ccl2/Tnf/Cxcl2/C2/Nuggc/Nod2/Casp4/Lgals9/Selenow/Fcgr2b/Plscr2/Nfkbia/Nos2	17
GO:0032732	positive regulation of interleukin-1 production	7/279	74/25730	0.0945946	8.72372	6.96641	1.58243e-05	0.00140968	0.00119191	Naip5/Tnf/Ccl20/Tmem106a/Nod2/Casp4/Lgals9	7
GO:0072678	T cell migration	7/279	74/25730	0.0945946	8.72372	6.96641	1.58243e-05	0.00140968	0.00119191	Cxcl10/Ccl5/Ccl2/Ccl20/Lgals9/Icam1/Gpr15lg	7
GO:2000107	negative regulation of leukocyte apoptotic process	7/279	80/25730	0.0875	8.06944	6.63052	2.64313e-05	0.00229095	0.00193704	Ccl5/Hsh2d/Nod2/Fcgr2b/Serpinb9/Pnp/Fcmr	7
GO:0051402	neuron apoptotic process	15/279	395/25730	0.0379747	3.50211	5.24693	3.05345e-05	0.00255364	0.00215915	Ccl2/Pcp4/Tnf/Daxx/Amigo2/Thrb/Casp4/Fas/Fcgr2b/Nfix/Lrp1/Ptprf/Col6a2/Bnip3/Casp14	15
GO:0070098	chemokine-mediated signaling pathway	7/279	82/25730	0.0853659	7.87263	6.52626	3.10545e-05	0.00255364	0.00215915	Cxcl10/Ccl5/Ccl4/Ccrl2/Cxcl9/Ccl2/Ccl7	7
GO:0032496	response to lipopolysaccharide	16/279	446/25730	0.0358744	3.30842	5.14897	3.30903e-05	0.00265302	0.00224318	Cxcl10/Epsti1/Acod1/Cxcl9/Ccl2/Tnf/Cxcl2/C2/Nuggc/Nod2/Casp4/Lgals9/Selenow/Plscr2/Nfkbia/Nos2	16
GO:0061844	antimicrobial humoral immune response mediated by antimicrobial peptide	9/279	148/25730	0.0608108	5.60811	5.88637	3.58948e-05	0.00280767	0.00237394	Cxcl10/Ccl5/Ccl4/Cxcl9/Ccl2/Ccl7/Ccl20/Nod2/Ccl17	9
GO:0008625	extrinsic apoptotic signaling pathway via death domain receptors	7/279	85/25730	0.0823529	7.59477	6.3763	3.92198e-05	0.00299472	0.00253209	Tnfsf10/Csprs/Tnf/Daxx/Fas/Icam1/Mal	7
GO:0002455	humoral immune response mediated by circulating immunoglobulin	6/279	59/25730	0.101695	9.37853	6.7458	4.28609e-05	0.00319663	0.00270281	C4b/Tnf/C2/Nod2/Fcgr2b/Fcmr	6
GO:0010212	response to ionizing radiation	9/279	153/25730	0.0588235	5.42484	5.7475	4.65679e-05	0.00331874	0.00280605	Ccl2/Trex1/Ccl7/Tnf/Cxcl2/Pml/Apobec1/Pnp/Cdkn1a	9
GO:0071887	leukocyte apoptotic process	9/279	153/25730	0.0588235	5.42484	5.7475	4.65679e-05	0.00331874	0.00280605	Ccl5/Hcar2/Hsh2d/Nod2/Fas/Fcgr2b/Serpinb9/Pnp/Fcmr	9
GO:0006334	nucleosome assembly	7/279	88/25730	0.0795455	7.33586	6.2335	4.90696e-05	0.00342101	0.00289253	H4c3/Daxx/H4c14/H3c7/H4c2/H3c13/H3c3	7
GO:2000106	regulation of leukocyte apoptotic process	8/279	120/25730	0.0666667	6.14815	5.91831	5.09174e-05	0.00342492	0.00289583	Ccl5/Hcar2/Hsh2d/Nod2/Fcgr2b/Serpinb9/Pnp/Fcmr	8
GO:0002703	regulation of leukocyte mediated immunity	13/279	320/25730	0.040625	3.74653	5.17628	5.22334e-05	0.00342492	0.00289583	Clec2d/Ccl2/Cxcl1/Tnf/Serpinb9f/Dnase1l3/Serpinb9e/Nod2/Lgals9/Fcgr2b/Serpinb9g/Serpinb9/Pnp	13
GO:0019730	antimicrobial humoral response	10/279	193/25730	0.0518135	4.77835	5.51642	5.23296e-05	0.00342492	0.00289583	Cxcl10/Ccl5/Acod1/Ccl4/Cxcl9/Ccl2/Ccl7/Ccl20/Nod2/Ccl17	10
GO:0002698	negative regulation of immune effector process	9/279	156/25730	0.0576923	5.32051	5.66708	5.41738e-05	0.00347471	0.00293793	Clec2d/Tnf/Serpinb9f/Serpinb9e/Nod2/Lgals9/Fcgr2b/Serpinb9g/Serpinb9	9
GO:0002832	negative regulation of response to biotic stimulus	9/279	157/25730	0.0573248	5.28662	5.64073	5.6931e-05	0.00354209	0.00299491	Acod1/Clec2d/Trafd1/Trex1/Serpinb9f/Serpinb9e/Lgals9/Serpinb9g/Serpinb9	9
GO:0071219	cellular response to molecule of bacterial origin	13/279	323/25730	0.0402477	3.71173	5.1349	5.74334e-05	0.00354209	0.00299491	Cxcl10/Epsti1/Acod1/Cxcl9/Ccl2/Tnf/Cxcl2/Nuggc/Nod2/Fcgr2b/Plscr2/Nfkbia/Nos2	13
GO:0030595	leukocyte chemotaxis	11/279	238/25730	0.0462185	4.26237	5.29397	6.28616e-05	0.00380372	0.00321612	Cxcl10/Ccl5/Ccl4/Cxcl9/Ccl2/Cxcl1/Ccl7/Cxcl2/Nod2/F7/Gpr15lg	11
GO:0048245	eosinophil chemotaxis	4/279	22/25730	0.181818	16.7677	7.74651	8.48488e-05	0.00503907	0.00426063	Ccl5/Ccl4/Ccl2/Ccl7	4
GO:0097530	granulocyte migration	9/279	166/25730	0.0542169	5	5.41328	8.75258e-05	0.00510355	0.00431515	Cxcl10/Ccl5/Ccl4/Cxcl9/Ccl2/Cxcl1/Ccl7/Cxcl2/Nod2	9
GO:0032611	interleukin-1 beta production	7/279	99/25730	0.0707071	6.52076	5.76229	0.000104001	0.00575971	0.00486995	Naip5/Tnf/Serpinb1c/Tmem106a/Nod2/Casp4/Pml	7
GO:0032651	regulation of interleukin-1 beta production	7/279	99/25730	0.0707071	6.52076	5.76229	0.000104001	0.00575971	0.00486995	Naip5/Tnf/Serpinb1c/Tmem106a/Nod2/Casp4/Pml	7
GO:0042269	regulation of natural killer cell mediated cytotoxicity	6/279	69/25730	0.0869565	8.01932	6.11286	0.000104167	0.00575971	0.00486995	Clec2d/Serpinb9f/Serpinb9e/Lgals9/Serpinb9g/Serpinb9	6
GO:0048247	lymphocyte chemotaxis	5/279	45/25730	0.111111	10.2469	6.50017	0.00012392	0.00673579	0.00569524	Cxcl10/Ccl5/Ccl2/Ccl7/Gpr15lg	5
GO:0071216	cellular response to biotic stimulus	13/279	352/25730	0.0369318	3.40593	4.75869	0.000135805	0.00725876	0.00613742	Cxcl10/Epsti1/Acod1/Cxcl9/Ccl2/Tnf/Cxcl2/Nuggc/Nod2/Fcgr2b/Plscr2/Nfkbia/Nos2	13
GO:0031640	killing of cells of another organism	8/279	139/25730	0.057554	5.30775	5.33182	0.00014296	0.00739471	0.00625237	Cxcl10/Cxcl9/Cfb/Cxcl1/C2/Ccl20/Apol9b/Ccl17	8
GO:0141061	disruption of cell in another organism	8/279	139/25730	0.057554	5.30775	5.33182	0.00014296	0.00739471	0.00625237	Cxcl10/Cxcl9/Cfb/Cxcl1/C2/Ccl20/Apol9b/Ccl17	8
GO:2000403	positive regulation of lymphocyte migration	5/279	47/25730	0.106383	9.81087	6.33004	0.00015286	0.00759126	0.00641855	Cxcl10/Ccl5/Ccl7/Ccl20/Lgals9	5
GO:0002715	regulation of natural killer cell mediated immunity	6/279	74/25730	0.0810811	7.47748	5.84236	0.000153861	0.00759126	0.00641855	Clec2d/Serpinb9f/Serpinb9e/Lgals9/Serpinb9g/Serpinb9	6
GO:0050918	positive chemotaxis	6/279	74/25730	0.0810811	7.47748	5.84236	0.000153861	0.00759126	0.00641855	Cxcl10/Ccl5/Saa3/Ccl2/F7/Lrp1	6
GO:0034728	nucleosome organization	7/279	106/25730	0.0660377	6.09015	5.4982	0.000159649	0.00775751	0.00655912	H4c3/Daxx/H4c14/H3c7/H4c2/H3c13/H3c3	7
GO:0072677	eosinophil migration	4/279	26/25730	0.153846	14.188	7.04413	0.000167591	0.00782981	0.00662025	Ccl5/Ccl4/Ccl2/Ccl7	4
GO:1901623	regulation of lymphocyte chemotaxis	4/279	26/25730	0.153846	14.188	7.04413	0.000167591	0.00782981	0.00662025	Cxcl10/Ccl5/Ccl2/Ccl7	4
GO:0071222	cellular response to lipopolysaccharide	12/279	312/25730	0.0384615	3.54701	4.73912	0.000168462	0.00782981	0.00662025	Cxcl10/Epsti1/Acod1/Cxcl9/Ccl2/Tnf/Cxcl2/Nuggc/Nod2/Plscr2/Nfkbia/Nos2	12
GO:0002437	inflammatory response to antigenic stimulus	6/279	81/25730	0.0740741	6.83128	5.50341	0.000253043	0.011593	0.00980207	Trex1/Tnf/Nod2/Fcgr2b/Serpinb9/Icam1	6
GO:0031099	regeneration	10/279	235/25730	0.0425532	3.92435	4.71516	0.000263222	0.0117477	0.00993292	Ccl2/Fas/Nfix/Pnpt1/F7/Lrp1/Lifr/Cdkn1a/Ptprf/mt-Cytb	10
GO:2000404	regulation of T cell migration	5/279	54/25730	0.0925926	8.53909	5.80649	0.000296278	0.013016	0.0110052	Cxcl10/Ccl5/Ccl20/Lgals9/Gpr15lg	5
GO:0141060	disruption of anatomical structure in another organism	8/279	155/25730	0.0516129	4.75986	4.91576	0.00030103	0.013046	0.0110306	Cxcl10/Cxcl9/Cfb/Cxcl1/C2/Ccl20/Apol9b/Ccl17	8
GO:0060056	mammary gland involution	3/279	13/25730	0.230769	21.2821	7.65834	0.00033283	0.0140446	0.0118749	Ccl2/Pml/Igfbp5	3
GO:0002697	regulation of immune effector process	15/279	494/25730	0.0303644	2.80027	4.23011	0.000356433	0.0148452	0.0125519	Clec2d/Ccl2/Cxcl1/Trex1/Tnf/Serpinb9f/Dnase1l3/Serpinb9e/Nod2/Casp4/Lgals9/Fcgr2b/Serpinb9g/Serpinb9/Pnp	15
GO:0002526	acute inflammatory response	7/279	123/25730	0.0569106	5.24842	4.94495	0.00039815	0.0162886	0.0137723	Ccl5/Saa3/Tnf/Dnase1l3/Fcgr2b/Serpinb9/Icam1	7
GO:0070229	negative regulation of lymphocyte apoptotic process	5/279	58/25730	0.0862069	7.95019	5.54807	0.000414411	0.0162886	0.0137723	Ccl5/Hsh2d/Serpinb9/Pnp/Fcmr	5
GO:0002685	regulation of leukocyte migration	10/279	249/25730	0.0401606	3.7037	4.48861	0.000416069	0.0162886	0.0137723	Cxcl10/Ccl5/Ccl2/Ccl7/Ccl20/Nod2/Lgals9/Icam1/F7/Gpr15lg	10
GO:0061644	protein localization to CENP-A containing chromatin	3/279	14/25730	0.214286	19.7619	7.35191	0.000420211	0.0162886	0.0137723	H4c3/H4c14/H4c2	3
GO:0072683	T cell extravasation	3/279	14/25730	0.214286	19.7619	7.35191	0.000420211	0.0162886	0.0137723	Ccl5/Ccl2/Icam1	3
GO:0042157	lipoprotein metabolic process	6/279	89/25730	0.0674157	6.21723	5.16212	0.000421562	0.0162886	0.0137723	Apol10b/Apol7a/Apobec1/Apol9b/Apol9a/Apol6	6
GO:0002706	regulation of lymphocyte mediated immunity	10/279	250/25730	0.04	3.68889	4.47306	0.000429345	0.0163918	0.0138595	Clec2d/Tnf/Serpinb9f/Serpinb9e/Nod2/Lgals9/Fcgr2b/Serpinb9g/Serpinb9/Pnp	10
GO:0045662	negative regulation of myoblast differentiation	4/279	34/25730	0.117647	10.8497	6.01713	0.000485646	0.0183231	0.0154926	Cxcl10/Tnf/Id3/Ccl17	4
GO:0071347	cellular response to interleukin-1	6/279	92/25730	0.0652174	6.01449	5.04475	0.000503506	0.0187761	0.0158755	Ccl5/Acod1/Saa3/Ccl2/Cxcl2/Nfkbia	6
GO:0006304	DNA modification	3/279	15/25730	0.2	18.4444	7.07572	0.000521062	0.0189891	0.0160557	Trex1/Apobec1/Apobec3	3
GO:2000343	positive regulation of chemokine (C-X-C motif) ligand 2 production	3/279	15/25730	0.2	18.4444	7.07572	0.000521062	0.0189891	0.0160557	Ccl5/Tnf/Lrp1	3
GO:0031348	negative regulation of defense response	11/279	306/25730	0.0359477	3.31518	4.26564	0.000551893	0.0196952	0.0166527	Acod1/Clec2d/Trafd1/Trex1/Serpinb9f/Serpinb9e/Nod2/Lgals9/Fcgr2b/Serpinb9g/Serpinb9	11
GO:0030593	neutrophil chemotaxis	6/279	94/25730	0.0638298	5.88652	4.96936	0.000564671	0.0196952	0.0166527	Cxcl10/Cxcl9/Ccl2/Cxcl1/Cxcl2/Nod2	6
GO:0042267	natural killer cell mediated cytotoxicity	6/279	94/25730	0.0638298	5.88652	4.96936	0.000564671	0.0196952	0.0166527	Clec2d/Serpinb9f/Serpinb9e/Lgals9/Serpinb9g/Serpinb9	6
GO:0032731	positive regulation of interleukin-1 beta production	5/279	62/25730	0.0806452	7.43728	5.31328	0.000565001	0.0196952	0.0166527	Naip5/Tnf/Tmem106a/Nod2/Casp4	5
GO:0002687	positive regulation of leukocyte migration	8/279	171/25730	0.0467836	4.31449	4.55307	0.000579604	0.019987	0.0168994	Cxcl10/Ccl5/Ccl2/Ccl7/Ccl20/Lgals9/Icam1/F7	8
GO:0033032	regulation of myeloid cell apoptotic process	4/279	38/25730	0.105263	9.7076	5.62409	0.000747156	0.0251664	0.0212787	Ccl5/Hcar2/Nod2/Fcgr2b	4
GO:0060416	response to growth hormone	4/279	38/25730	0.105263	9.7076	5.62409	0.000747156	0.0251664	0.0212787	Ghr/Pnpt1/F7/Igfbp5	4
GO:0072577	endothelial cell apoptotic process	5/279	66/25730	0.0757576	6.98653	5.09854	0.000753345	0.0251664	0.0212787	Ccl2/Tnf/Icam1/Col4a3/Id1	5
GO:0055093	response to hyperoxia	3/279	17/25730	0.176471	16.2745	6.59594	0.000766329	0.0253362	0.0214223	Fas/mt-Cytb/Bnip3	3
GO:0019724	B cell mediated immunity	10/279	270/25730	0.037037	3.41564	4.17778	0.000778541	0.0253735	0.0214537	C4b/Trex1/Tnf/C2/Fcrlb/Tcirg1/Nod2/Fas/Fcgr2b/Fcmr	10
GO:0002228	natural killer cell mediated immunity	6/279	100/25730	0.06	5.53333	4.75559	0.000783278	0.0253735	0.0214537	Clec2d/Serpinb9f/Serpinb9e/Lgals9/Serpinb9g/Serpinb9	6
GO:0071674	mononuclear cell migration	9/279	224/25730	0.0401786	3.70536	4.25783	0.000799566	0.0256421	0.0216809	Cxcl10/Ccl5/Ccl2/Ggt5/Ccl7/Ccl20/Lgals9/Icam1/Gpr15lg	9
GO:0046879	hormone secretion	13/279	425/25730	0.0305882	2.82092	3.96316	0.000814872	0.0257029	0.0217323	Aqp1/Ccl5/Hcar2/Ecrg4/Tacr2/Fam3b/Tnf/Tcirg1/Nlgn2/Slc25a22/Lrp1/Nos2/Scg5	13
GO:0071677	positive regulation of mononuclear cell migration	6/279	101/25730	0.0594059	5.47855	4.72164	0.000825298	0.0257029	0.0217323	Cxcl10/Ccl5/Ccl2/Ccl7/Ccl20/Lgals9	6
GO:2000406	positive regulation of T cell migration	4/279	39/25730	0.102564	9.45869	5.53485	0.000825508	0.0257029	0.0217323	Cxcl10/Ccl5/Ccl20/Lgals9	4
GO:1902807	negative regulation of cell cycle G1/S phase transition	5/279	68/25730	0.0735294	6.78105	4.99778	0.000863407	0.0266245	0.0225115	Ccl2/Trex1/Myo16/Cdkn1a/Gpr15lg	5
GO:0043277	apoptotic cell clearance	4/279	40/25730	0.1	9.22222	5.44877	0.00090948	0.0274105	0.0231761	Ccl2/Trex1/C2/Lrp1	4
GO:0015833	peptide transport	12/279	377/25730	0.0318302	2.93546	3.9637	0.000913013	0.0274105	0.0231761	Aqp1/Ccl5/Ecrg4/Tacr2/Slc15a3/Fam3b/Tnf/Tcirg1/Nlgn2/Slc25a22/Lrp1/Nos2	12
GO:0046209	nitric oxide metabolic process	6/279	103/25730	0.0582524	5.37217	4.65509	0.000914537	0.0274105	0.0231761	Tnf/Tmem106a/Mtarc1/Icam1/Rgn/Nos2	6
GO:0042113	B cell activation	11/279	327/25730	0.0336391	3.10228	4.00574	0.000950277	0.0282179	0.0238588	Cfb/Bank1/Themis2/Tcirg1/Nod2/Fas/Spib/Fcgr2b/Lgals8/Pnp/Cdkn1a	11
GO:0031100	animal organ regeneration	5/279	70/25730	0.0714286	6.5873	4.90099	0.000985016	0.0289812	0.0245041	Ccl2/Pnpt1/F7/Lifr/mt-Cytb	5
GO:0009914	hormone transport	13/279	435/25730	0.0298851	2.75607	3.86749	0.00100665	0.0292104	0.0246979	Aqp1/Ccl5/Hcar2/Ecrg4/Tacr2/Fam3b/Tnf/Tcirg1/Nlgn2/Slc25a22/Lrp1/Nos2/Scg5	13
GO:2001057	reactive nitrogen species metabolic process	6/279	105/25730	0.0571429	5.26984	4.59024	0.00101102	0.0292104	0.0246979	Tnf/Tmem106a/Mtarc1/Icam1/Rgn/Nos2	6
GO:0002923	regulation of humoral immune response mediated by circulating immunoglobulin	3/279	19/25730	0.157895	14.5614	6.19132	0.00107465	0.0307273	0.0259805	Tnf/Nod2/Fcgr2b	3
GO:0002460	adaptive immune response based on somatic recombination of immune receptors built from immunoglobulin superfamily domains	14/279	494/25730	0.0283401	2.61359	3.79146	0.00108269	0.0307273	0.0259805	C4b/Trex1/Tnf/C2/Fcrlb/Tcirg1/Nod2/Fas/Fcgr2b/Serpinb9/Unc93b1/Pnp/Icam1/Fcmr	14
GO:0006119	oxidative phosphorylation	7/279	147/25730	0.047619	4.39153	4.31758	0.00114602	0.0322393	0.0272589	Tnf/Cyct/mt-Nd4/mt-Cytb/mt-Atp8/mt-Nd4l/mt-Nd1	7
GO:0032102	negative regulation of response to external stimulus	13/279	442/25730	0.0294118	2.71242	3.80211	0.00116227	0.0324121	0.0274051	Acod1/Clec2d/Ccl2/Trafd1/Trex1/Tnf/Serpinb9f/Serpinb9e/Nod2/Lgals9/Fcgr2b/Serpinb9g/Serpinb9	13
GO:0043523	regulation of neuron apoptotic process	11/279	336/25730	0.0327381	3.01918	3.90068	0.00118207	0.0326802	0.0276317	Ccl2/Pcp4/Tnf/Amigo2/Casp4/Fas/Fcgr2b/Nfix/Lrp1/Ptprf/Casp14	11
GO:0001666	response to hypoxia	11/279	337/25730	0.0326409	3.01022	3.88922	0.00121048	0.0331795	0.0280539	Aqp1/Ccl2/Daxx/Pml/F7/Pdk1/mt-Nd4/mt-Cytb/Bnip3/Nos2/mt-Nd1	11
GO:0050864	regulation of B cell activation	7/279	149/25730	0.0469799	4.33259	4.27147	0.0012394	0.0334012	0.0282413	Bank1/Themis2/Nod2/Fas/Fcgr2b/Pnp/Cdkn1a	7
GO:0071675	regulation of mononuclear cell migration	7/279	149/25730	0.0469799	4.33259	4.27147	0.0012394	0.0334012	0.0282413	Cxcl10/Ccl5/Ccl2/Ccl7/Ccl20/Lgals9/Gpr15lg	7
GO:0030072	peptide hormone secretion	11/279	339/25730	0.0324484	2.99246	3.86644	0.00126897	0.0339133	0.0286743	Aqp1/Ccl5/Ecrg4/Tacr2/Fam3b/Tnf/Tcirg1/Nlgn2/Slc25a22/Lrp1/Nos2	11
GO:0032197	retrotransposition	4/279	44/25730	0.0909091	8.38384	5.13241	0.0013059	0.0346117	0.0292648	Trex1/Mov10/Resf1/Apobec3	4
GO:0002274	myeloid leukocyte activation	10/279	292/25730	0.0342466	3.1583	3.88349	0.00140393	0.0364626	0.0308298	Ccl5/Epsti1/Tmem229b/Trex1/Tnf/Dnase1l3/Tmem106a/Lgals9/Plscr2/Gpr15lg	10
GO:0032755	positive regulation of interleukin-6 production	6/279	112/25730	0.0535714	4.94048	4.37569	0.00141146	0.0364626	0.0308298	Tnf/Tmem106a/Nod2/Lgals9/Unc93b1/Nos2	6
GO:0032196	transposition	4/279	45/25730	0.0888889	8.19753	5.05954	0.00142121	0.0364626	0.0308298	Trex1/Mov10/Resf1/Apobec3	4
GO:0033028	myeloid cell apoptotic process	4/279	45/25730	0.0888889	8.19753	5.05954	0.00142121	0.0364626	0.0308298	Ccl5/Hcar2/Nod2/Fcgr2b	4
GO:0070555	response to interleukin-1	6/279	113/25730	0.0530973	4.89676	4.3465	0.00147731	0.0376009	0.0317923	Ccl5/Acod1/Saa3/Ccl2/Cxcl2/Nfkbia	6
GO:1901657	glycosyl compound metabolic process	5/279	77/25730	0.0649351	5.98846	4.5899	0.00151227	0.0381878	0.0322885	Akr1c14/Nt5c3/Enpp4/Pnp/Akr1c18	5
GO:0001937	negative regulation of endothelial cell proliferation	4/279	46/25730	0.0869565	8.01932	4.98889	0.00154344	0.0384209	0.0324856	Gdf2/Ccl2/Tnf/Col4a3	4
GO:0070227	lymphocyte apoptotic process	6/279	114/25730	0.0526316	4.8538	4.31765	0.00154546	0.0384209	0.0324856	Ccl5/Hsh2d/Fas/Serpinb9/Pnp/Fcmr	6
GO:0002790	peptide secretion	11/279	348/25730	0.0316092	2.91507	3.76593	0.00156174	0.0385269	0.0325753	Aqp1/Ccl5/Ecrg4/Tacr2/Fam3b/Tnf/Tcirg1/Nlgn2/Slc25a22/Lrp1/Nos2	11
GO:0042773	ATP synthesis coupled electron transport	5/279	78/25730	0.0641026	5.91168	4.5486	0.00160176	0.0389177	0.0329057	Cyct/mt-Nd4/mt-Cytb/mt-Nd4l/mt-Nd1	5
GO:0000045	autophagosome assembly	7/279	156/25730	0.0448718	4.13818	4.11625	0.00161399	0.0389177	0.0329057	Gm4841/F830016B08Rik/Gm5431/Gm12185/Tcirg1/9930111J21Rik1/Bnip3	7
GO:1902600	proton transmembrane transport	7/279	156/25730	0.0448718	4.13818	4.11625	0.00161399	0.0389177	0.0329057	Tcirg1/Slc25a22/mt-Nd4/mt-Cytb/mt-Atp8/mt-Nd4l/mt-Nd1	7
GO:0043117	positive regulation of vascular permeability	3/279	22/25730	0.136364	12.5758	5.68706	0.00166736	0.0396092	0.0334903	Ccl4/Tacr2/Pde3a	3
GO:0097066	response to thyroid hormone	3/279	22/25730	0.136364	12.5758	5.68706	0.00166736	0.0396092	0.0334903	C2/Thrb/F7	3
GO:0002534	cytokine production involved in inflammatory response	5/279	79/25730	0.0632911	5.83685	4.50801	0.00169507	0.0396795	0.0335498	Ccl7/Tnf/Nod2/Nfkbia/Nos2	5
GO:1900015	regulation of cytokine production involved in inflammatory response	5/279	79/25730	0.0632911	5.83685	4.50801	0.00169507	0.0396795	0.0335498	Ccl7/Tnf/Nod2/Nfkbia/Nos2	5
GO:0097529	myeloid leukocyte migration	9/279	252/25730	0.0357143	3.29365	3.83095	0.00181087	0.0420831	0.0355821	Cxcl10/Ccl5/Ccl4/Cxcl9/Ccl2/Cxcl1/Ccl7/Cxcl2/Nod2	9
GO:0046883	regulation of hormone secretion	11/279	356/25730	0.0308989	2.84956	3.67926	0.00186638	0.0430611	0.036409	Ccl5/Hcar2/Ecrg4/Tacr2/Tnf/Tcirg1/Nlgn2/Slc25a22/Lrp1/Nos2/Scg5	11
GO:0038093	Fc receptor signaling pathway	3/279	23/25730	0.130435	12.029	5.54032	0.00190219	0.0432648	0.0365812	Fcgr2b/Fcmr/Nos2	3
GO:0090026	positive regulation of monocyte chemotaxis	3/279	23/25730	0.130435	12.029	5.54032	0.00190219	0.0432648	0.0365812	Cxcl10/Ccl5/Ccl2	3
GO:0097191	extrinsic apoptotic signaling pathway	9/279	255/25730	0.0352941	3.2549	3.7888	0.00196234	0.0443185	0.0374721	Tnfsf10/Csprs/Tnf/Daxx/Fas/Pml/Icam1/Mal/Fcmr	9
GO:0048525	negative regulation of viral process	5/279	82/25730	0.0609756	5.62331	4.3903	0.00199897	0.0448301	0.0379047	Ccl5/Csprs/Tnf/Rnasel/Apobec3	5
GO:0072593	reactive oxygen species metabolic process	9/279	256/25730	0.0351562	3.24219	3.77489	0.00201502	0.0448761	0.0379436	Acod1/Cxcl1/Tnf/Fas/Cyct/Pla2r1/Cdkn1a/Bnip3/Nos2	9
GO:0033033	negative regulation of myeloid cell apoptotic process	3/279	24/25730	0.125	11.5278	5.40239	0.00215662	0.0469303	0.0396805	Ccl5/Nod2/Fcgr2b	3
GO:0070431	nucleotide-binding oligomerization domain containing 2 signaling pathway	3/279	24/25730	0.125	11.5278	5.40239	0.00215662	0.0469303	0.0396805	Slc15a3/Nod2/Nfkbia	3
GO:0097398	cellular response to interleukin-17	3/279	24/25730	0.125	11.5278	5.40239	0.00215662	0.0469303	0.0396805	Cxcl10/Cxcl1/Usp25	3
GO:0055074	calcium ion homeostasis	11/279	363/25730	0.030303	2.79461	3.60538	0.00217118	0.0469303	0.0396805	Cxcl10/Ccl5/Cxcl9/Ccl2/Trpm8/Tcirg1/Pml/Bnip3/Rgn/Myh7b/Fam20a	11
GO:0032760	positive regulation of tumor necrosis factor production	6/279	122/25730	0.0491803	4.53552	4.09833	0.00218042	0.0469303	0.0396805	Ccl4/Ccl2/Tmem106a/Nod2/Lgals9/Fcgr2b	6
GO:0042886	amide transport	12/279	419/25730	0.0286396	2.64121	3.54632	0.00221721	0.0471237	0.039844	Aqp1/Ccl5/Ecrg4/Tacr2/Slc15a3/Fam3b/Tnf/Tcirg1/Nlgn2/Slc25a22/Lrp1/Nos2	12
GO:1905037	autophagosome organization	7/279	165/25730	0.0424242	3.91246	3.92952	0.0022188	0.0471237	0.039844	Gm4841/F830016B08Rik/Gm5431/Gm12185/Tcirg1/9930111J21Rik1/Bnip3	7
GO:1903557	positive regulation of tumor necrosis factor superfamily cytokine production	6/279	124/25730	0.0483871	4.46237	4.04645	0.00236608	0.0499212	0.0422093	Ccl4/Ccl2/Tmem106a/Nod2/Lgals9/Fcgr2b	6
GO:0002922	positive regulation of humoral immune response	3/279	25/25730	0.12	11.0667	5.2724	0.00243121	0.05096	0.0430876	Acod1/Tnf/Nod2	3
GO:0042116	macrophage activation	6/279	125/25730	0.048	4.42667	4.02092	0.00246325	0.0512963	0.043372	Epsti1/Tmem229b/Trex1/Tnf/Tmem106a/Lgals9	6
GO:0070228	regulation of lymphocyte apoptotic process	5/279	87/25730	0.0574713	5.30013	4.20647	0.00259122	0.0536131	0.0453309	Ccl5/Hsh2d/Serpinb9/Pnp/Fcmr	5
GO:0045071	negative regulation of viral genome replication	4/279	53/25730	0.0754717	6.96017	4.54763	0.00261044	0.0536646	0.0453745	Ccl5/Tnf/Rnasel/Apobec3	4
GO:1990266	neutrophil migration	6/279	127/25730	0.0472441	4.35696	3.97066	0.00266655	0.054243	0.0458635	Cxcl10/Cxcl9/Ccl2/Cxcl1/Cxcl2/Nod2	6
GO:0016064	immunoglobulin mediated immune response	9/279	267/25730	0.0337079	3.10861	3.62626	0.0026724	0.054243	0.0458635	C4b/Trex1/Tnf/C2/Fcrlb/Tcirg1/Nod2/Fcgr2b/Fcmr	9
GO:0036296	response to increased oxygen levels	3/279	26/25730	0.115385	10.641	5.14957	0.00272646	0.0544949	0.0460764	Fas/mt-Cytb/Bnip3	3
GO:0036293	response to decreased oxygen levels	11/279	374/25730	0.0294118	2.71242	3.49274	0.00273084	0.0544949	0.0460764	Aqp1/Ccl2/Daxx/Pml/F7/Pdk1/mt-Nd4/mt-Cytb/Bnip3/Nos2/mt-Nd1	11
GO:0045765	regulation of angiogenesis	10/279	320/25730	0.03125	2.88194	3.54683	0.00273579	0.0544949	0.0460764	Aqp1/Cxcl10/Ccl5/Csprs/Gdf2/Ccl2/Tnf/Pml/Col4a3/Id1	10
GO:0045661	regulation of myoblast differentiation	5/279	89/25730	0.0561798	5.18102	4.13686	0.00286043	0.0565396	0.0478053	Cxcl10/Cxcl9/Tnf/Id3/Ccl17	5
GO:0032635	interleukin-6 production	7/279	173/25730	0.0404624	3.73154	3.7743	0.00289133	0.0565396	0.0478053	Bank1/Tnf/Tmem106a/Nod2/Lgals9/Unc93b1/Nos2	7
GO:0032675	regulation of interleukin-6 production	7/279	173/25730	0.0404624	3.73154	3.7743	0.00289133	0.0565396	0.0478053	Bank1/Tnf/Tmem106a/Nod2/Lgals9/Unc93b1/Nos2	7
GO:0002920	regulation of humoral immune response	4/279	55/25730	0.0727273	6.70707	4.43609	0.0029895	0.0574031	0.0485354	Acod1/Tnf/Nod2/Fcgr2b	4
GO:0090207	regulation of triglyceride metabolic process	4/279	55/25730	0.0727273	6.70707	4.43609	0.0029895	0.0574031	0.0485354	Thrb/Apobec1/Serpina12/Rgn	4
GO:0032722	positive regulation of chemokine production	5/279	90/25730	0.0555556	5.12346	4.10284	0.00300236	0.0574031	0.0485354	Ccl5/Tnf/Nod2/Lgals9/Lrp1	5
GO:0009410	response to xenobiotic stimulus	13/279	493/25730	0.0263692	2.43182	3.3609	0.00301486	0.0574031	0.0485354	Ccl4/Ccl2/Gsta5/Gsta1/Ugt1a6b/Apobec1/Pnp/Pde3a/Lox/mt-Cytb/Nos2/mt-Nd1/Fmo2	13
GO:0035634	response to stilbenoid	3/279	27/25730	0.111111	10.2469	5.03324	0.00304289	0.0574031	0.0485354	Akr1c14/Saa3/Gsta1	3
GO:0097396	response to interleukin-17	3/279	27/25730	0.111111	10.2469	5.03324	0.00304289	0.0574031	0.0485354	Cxcl10/Cxcl1/Usp25	3
GO:0002688	regulation of leukocyte chemotaxis	6/279	131/25730	0.0458015	4.22392	3.87319	0.00311061	0.0583376	0.0493255	Cxcl10/Ccl5/Ccl2/Ccl7/Nod2/F7	6
GO:0001960	negative regulation of cytokine-mediated signaling pathway	5/279	91/25730	0.0549451	5.06716	4.06932	0.00314931	0.0583805	0.0493618	Ccl5/Trex1/Naip5/Usp25/Ptprf	5
GO:0050766	positive regulation of phagocytosis	5/279	91/25730	0.0549451	5.06716	4.06932	0.00314931	0.0583805	0.0493618	Ccl2/C2/Nod2/Fcgr2b/Lrp1	5
GO:1901342	regulation of vasculature development	10/279	327/25730	0.030581	2.82025	3.46836	0.00319126	0.0585032	0.0494656	Aqp1/Cxcl10/Ccl5/Csprs/Gdf2/Ccl2/Tnf/Pml/Col4a3/Id1	10
GO:0002673	regulation of acute inflammatory response	4/279	56/25730	0.0714286	6.5873	4.38238	0.00319241	0.0585032	0.0494656	Ccl5/Tnf/Dnase1l3/Fcgr2b	4
GO:0070482	response to oxygen levels	12/279	439/25730	0.0273349	2.52088	3.36516	0.00323456	0.0589388	0.0498338	Aqp1/Ccl2/Daxx/Fas/Pml/F7/Pdk1/mt-Nd4/mt-Cytb/Bnip3/Nos2/mt-Nd1	12
GO:0035872	nucleotide-binding domain, leucine rich repeat containing receptor signaling pathway	3/279	28/25730	0.107143	9.88095	4.92285	0.00338095	0.0609142	0.0515041	Slc15a3/Nod2/Nfkbia	3
GO:0090200	positive regulation of release of cytochrome c from mitochondria	3/279	28/25730	0.107143	9.88095	4.92285	0.00338095	0.0609142	0.0515041	Tnfsf10/Fas/Bnip3	3
GO:2001235	positive regulation of apoptotic signaling pathway	7/279	179/25730	0.0391061	3.60646	3.66382	0.00349062	0.0625386	0.0528776	Tnfsf10/Tnf/Daxx/Fas/Pml/Cyct/Mal	7
GO:0001818	negative regulation of cytokine production	10/279	333/25730	0.03003	2.76944	3.40273	0.00362802	0.0639289	0.0540531	Acod1/Bank1/Ccl7/Tnf/Serpinb1c/Nod2/Lgals9/Pml/Fcgr2b/Nfkbia	10
GO:0006874	intracellular calcium ion homeostasis	10/279	333/25730	0.03003	2.76944	3.40273	0.00362802	0.0639289	0.0540531	Cxcl10/Ccl5/Cxcl9/Ccl2/Trpm8/Tcirg1/Pml/Bnip3/Rgn/Myh7b	10
GO:0046128	purine ribonucleoside metabolic process	3/279	29/25730	0.103448	9.54023	4.81787	0.00374112	0.0645041	0.0545394	Nt5c3/Enpp4/Pnp	3
GO:0072567	chemokine (C-X-C motif) ligand 2 production	3/279	29/25730	0.103448	9.54023	4.81787	0.00374112	0.0645041	0.0545394	Ccl5/Tnf/Lrp1	3
GO:0098581	detection of external biotic stimulus	3/279	29/25730	0.103448	9.54023	4.81787	0.00374112	0.0645041	0.0545394	Naip5/Nod2/Casp4	3
GO:2000341	regulation of chemokine (C-X-C motif) ligand 2 production	3/279	29/25730	0.103448	9.54023	4.81787	0.00374112	0.0645041	0.0545394	Ccl5/Tnf/Lrp1	3
GO:0006809	nitric oxide biosynthetic process	5/279	95/25730	0.0526316	4.8538	3.93999	0.00378921	0.0646383	0.0546529	Tnf/Mtarc1/Icam1/Rgn/Nos2	5
GO:0060761	negative regulation of response to cytokine stimulus	5/279	95/25730	0.0526316	4.8538	3.93999	0.00378921	0.0646383	0.0546529	Ccl5/Trex1/Naip5/Usp25/Ptprf	5
GO:2001236	regulation of extrinsic apoptotic signaling pathway	7/279	182/25730	0.0384615	3.54701	3.61035	0.0038236	0.0646584	0.0546699	Tnfsf10/Csprs/Tnf/Pml/Icam1/Mal/Fcmr	7
GO:1903039	positive regulation of leukocyte cell-cell adhesion	9/279	282/25730	0.0319149	2.94326	3.4355	0.00383071	0.0646584	0.0546699	Ccl5/Ccl2/Tnf/Socs1/Lgals9/Ccdc88b/Lgals8/Pnp/Icam1	9
GO:0071168	protein localization to chromatin	4/279	59/25730	0.0677966	6.25235	4.22883	0.00385707	0.0647625	0.0547579	H4c3/Daxx/H4c14/H4c2	4
GO:0090398	cellular senescence	5/279	96/25730	0.0520833	4.80324	3.90879	0.00396271	0.0661897	0.0559646	Ecrg4/Pml/Pla2r1/Pnpt1/Cdkn1a	5
GO:2000351	regulation of endothelial cell apoptotic process	4/279	60/25730	0.0666667	6.14815	4.17999	0.00409791	0.0680933	0.0575742	Ccl2/Tnf/Icam1/Id1	4
GO:0010640	regulation of platelet-derived growth factor receptor signaling pathway	3/279	30/25730	0.1	9.22222	4.71785	0.00412381	0.0681171	0.0575943	F7/Lrp1/Lox	3
GO:0022904	respiratory electron transport chain	5/279	97/25730	0.0515464	4.75372	3.87801	0.00414182	0.0681171	0.0575943	Cyct/mt-Nd4/mt-Cytb/mt-Nd4l/mt-Nd1	5
GO:0097193	intrinsic apoptotic signaling pathway	10/279	340/25730	0.0294118	2.71242	3.32797	0.00419617	0.0686587	0.0580522	Tnf/Daxx/Pml/Shisa5/Cyct/Fcgr2b/Pnp/Pdk1/Cdkn1a/Bnip3	10
GO:2000134	negative regulation of G1/S transition of mitotic cell cycle	4/279	61/25730	0.0655738	6.04736	4.13224	0.00434871	0.0707935	0.0598572	Ccl2/Trex1/Myo16/Cdkn1a	4
GO:0009119	ribonucleoside metabolic process	3/279	31/25730	0.0967742	8.92473	4.62241	0.00452943	0.0729761	0.0617027	Nt5c3/Enpp4/Pnp	3
GO:0090025	regulation of monocyte chemotaxis	3/279	31/25730	0.0967742	8.92473	4.62241	0.00452943	0.0729761	0.0617027	Cxcl10/Ccl5/Ccl2	3
GO:2000146	negative regulation of cell motility	10/279	344/25730	0.0290698	2.68088	3.28609	0.00455105	0.0729761	0.0617027	Krt16/Csprs/Gdf2/Ccl2/Tnf/Serpinb1c/Fas/Lrp1/Igfbp5/Rgn	10
GO:0019882	antigen processing and presentation	6/279	142/25730	0.0422535	3.89671	3.62404	0.00461626	0.0736534	0.0622754	Mpeg1/Trex1/Nod2/Fcgr2b/Unc93b1/Icam1	6
GO:0009636	response to toxic substance	8/279	240/25730	0.0333333	3.07407	3.37992	0.00485003	0.0763838	0.0645839	Ccl5/Gsta1/Fas/Trpm6/Selenow/Mtarc1/mt-Cytb/Scn3a	8
GO:0001776	leukocyte homeostasis	6/279	144/25730	0.0416667	3.84259	3.58142	0.00493914	0.0763838	0.0645839	Hcar2/Ccl2/Tcirg1/Fas/Fcgr2b/Gpr15lg	6
GO:0046683	response to organophosphorus	6/279	144/25730	0.0416667	3.84259	3.58142	0.00493914	0.0763838	0.0645839	Aqp1/Ccl2/Pnpt1/Pde3a/Igfbp5/Kcne1	6
GO:0070233	negative regulation of T cell apoptotic process	3/279	32/25730	0.09375	8.64583	4.53118	0.00495836	0.0763838	0.0645839	Ccl5/Serpinb9/Pnp	3
GO:0033029	regulation of neutrophil apoptotic process	2/279	10/25730	0.2	18.4444	5.77674	0.00497792	0.0763838	0.0645839	Hcar2/Fcgr2b	2
GO:0046130	purine ribonucleoside catabolic process	2/279	10/25730	0.2	18.4444	5.77674	0.00497792	0.0763838	0.0645839	Enpp4/Pnp	2
GO:0071888	macrophage apoptotic process	2/279	10/25730	0.2	18.4444	5.77674	0.00497792	0.0763838	0.0645839	Ccl5/Nod2	2
GO:0097151	positive regulation of inhibitory postsynaptic potential	2/279	10/25730	0.2	18.4444	5.77674	0.00497792	0.0763838	0.0645839	Igsf9b/Nlgn2	2
GO:0071300	cellular response to retinoic acid	4/279	64/25730	0.0625	5.76389	3.99516	0.00516272	0.0788421	0.0666625	Aqp1/Ptk6/Ccl2/Ltk	4
GO:0034612	response to tumor necrosis factor	8/279	243/25730	0.0329218	3.03612	3.33894	0.00521914	0.079326	0.0670717	Ccl5/Acod1/Ccl2/Naip5/Tnf/Fas/Nfkbia/Nos2	8
GO:0002690	positive regulation of leukocyte chemotaxis	5/279	103/25730	0.0485437	4.47681	3.70179	0.00533976	0.0803381	0.0679274	Cxcl10/Ccl5/Ccl2/Ccl7/F7	5
GO:0006869	lipid transport	12/279	468/25730	0.025641	2.36467	3.11945	0.00535017	0.0803381	0.0679274	Ecrg4/Apol10b/Apol7a/Apof/Apol9b/Pla2r1/Apol9a/Plscr2/Nfkbia/Apol6/Lrp1/Nos2	12
GO:0007254	JNK cascade	7/279	194/25730	0.0360825	3.32761	3.40718	0.00540187	0.0803381	0.0679274	Naip5/Tnf/Daxx/Aida/Nod2/Edar/Fcgr2b	7
GO:0046688	response to copper ion	3/279	33/25730	0.0909091	8.38384	4.44385	0.00541098	0.0803381	0.0679274	Aqp1/Daxx/mt-Cytb	3
GO:2000279	negative regulation of DNA biosynthetic process	3/279	33/25730	0.0909091	8.38384	4.44385	0.00541098	0.0803381	0.0679274	Pml/Cdkn1a/Rgn	3
GO:0019646	aerobic electron transport chain	4/279	65/25730	0.0615385	5.67521	3.95138	0.0054552	0.0805707	0.0681241	Cyct/mt-Nd4/mt-Cytb/mt-Nd1	4
GO:0001649	osteoblast differentiation	8/279	245/25730	0.0326531	3.01134	3.31197	0.0054769	0.0805707	0.0681241	Gdf2/Tnf/Tcirg1/Tent5a/Lox/Igfbp5/Id1/Id3	8
GO:0071248	cellular response to metal ion	7/279	195/25730	0.0358974	3.31054	3.39097	0.00555253	0.0813103	0.0687494	Aqp1/Rasa4/Daxx/Fas/Itpka/Bnip3/Adcy1	7
GO:0019722	calcium-mediated signaling	8/279	246/25730	0.0325203	2.9991	3.29859	0.00560937	0.0817693	0.0691375	Ccrl2/Pcp4/Tnf/Trpm8/Mcoln3/Ccl20/Rgn/Myh7b	8
GO:0042776	proton motive force-driven mitochondrial ATP synthesis	4/279	66/25730	0.0606061	5.58923	3.9085	0.00575854	0.083564	0.070655	mt-Nd4/mt-Atp8/mt-Nd4l/mt-Nd1	4
GO:0002478	antigen processing and presentation of exogenous peptide antigen	3/279	34/25730	0.0882353	8.13725	4.36013	0.00588763	0.084671	0.0715909	Mpeg1/Fcgr2b/Unc93b1	3
GO:0010623	programmed cell death involved in cell development	3/279	34/25730	0.0882353	8.13725	4.36013	0.00588763	0.084671	0.0715909	Dnase1l3/Casp4/Insl6	3
GO:0022900	electron transport chain	5/279	106/25730	0.0471698	4.3501	3.61867	0.00602233	0.0857201	0.072478	Cyct/mt-Nd4/mt-Cytb/mt-Nd4l/mt-Nd1	5
GO:0031620	regulation of fever generation	2/279	11/25730	0.181818	16.7677	5.47644	0.00604077	0.0857201	0.072478	Ccl5/Tnf	2
GO:0051458	corticotropin secretion	2/279	11/25730	0.181818	16.7677	5.47644	0.00604077	0.0857201	0.072478	Aqp1/Ecrg4	2
GO:0043525	positive regulation of neuron apoptotic process	5/279	107/25730	0.046729	4.30945	3.59165	0.00626288	0.0884804	0.0748118	Tnf/Casp4/Fas/Ptprf/Casp14	5
GO:0065004	protein-DNA complex assembly	7/279	200/25730	0.035	3.22778	3.31148	0.00635352	0.088828	0.0751058	H4c3/Daxx/H4c14/H3c7/H4c2/H3c13/H3c3	7
GO:0042278	purine nucleoside metabolic process	3/279	35/25730	0.0857143	7.90476	4.27976	0.00638863	0.088828	0.0751058	Nt5c3/Enpp4/Pnp	3
GO:0009314	response to radiation	12/279	479/25730	0.0250522	2.31037	3.03098	0.00639478	0.088828	0.0751058	Aqp1/Ccl2/Trex1/Ccl7/Tnf/Cxcl2/Pml/Apobec1/Pnp/Ddb2/Cdkn1a/Col6a2	12
GO:0003158	endothelium development	6/279	152/25730	0.0394737	3.64035	3.41831	0.00639828	0.088828	0.0751058	Cxcl10/Gdf2/Tnf/Icam1/Fstl1/Id1	6
GO:0048545	response to steroid hormone	10/279	362/25730	0.0276243	2.54758	3.10473	0.00645051	0.0888626	0.075135	Aqp1/Acod1/Ccl2/Tnf/Daxx/Cxcl2/Ugt1a6b/Fas/Pde3a/Lox	10
GO:0006909	phagocytosis	8/279	252/25730	0.031746	2.92769	3.2197	0.00645618	0.0888626	0.075135	Ccl2/Trex1/C2/Nod2/Fcgr2b/Nfix/Lrp1/Nos2	8
GO:0040013	negative regulation of locomotion	10/279	363/25730	0.0275482	2.54056	3.09498	0.00657174	0.0900665	0.0761529	Krt16/Csprs/Gdf2/Ccl2/Tnf/Serpinb1c/Fas/Lrp1/Igfbp5/Rgn	10
GO:0032640	tumor necrosis factor production	7/279	202/25730	0.0346535	3.19582	3.28039	0.00669692	0.0910043	0.0769458	Ccl4/Ccl2/Trex1/Tmem106a/Nod2/Lgals9/Fcgr2b	7
GO:0032680	regulation of tumor necrosis factor production	7/279	202/25730	0.0346535	3.19582	3.28039	0.00669692	0.0910043	0.0769458	Ccl4/Ccl2/Trex1/Tmem106a/Nod2/Lgals9/Fcgr2b	7
GO:0006164	purine nucleotide biosynthetic process	7/279	203/25730	0.0344828	3.18008	3.26498	0.0068737	0.0928443	0.0785016	Rd3/Pnp/mt-Nd4/mt-Atp8/mt-Nd4l/mt-Nd1/Adcy1	7
GO:0045333	cellular respiration	10/279	367/25730	0.027248	2.51287	3.05629	0.00707445	0.0928443	0.0785016	Trex1/Tnf/Cyct/Pnpt1/Pdk1/mt-Nd4/mt-Cytb/mt-Atp8/mt-Nd4l/mt-Nd1	10
GO:2001238	positive regulation of extrinsic apoptotic signaling pathway	4/279	70/25730	0.0571429	5.26984	3.74536	0.00708401	0.0928443	0.0785016	Tnfsf10/Tnf/Pml/Mal	4
GO:0006152	purine nucleoside catabolic process	2/279	12/25730	0.166667	15.3704	5.21316	0.0071973	0.0928443	0.0785016	Enpp4/Pnp	2
GO:0016553	base conversion or substitution editing	2/279	12/25730	0.166667	15.3704	5.21316	0.0071973	0.0928443	0.0785016	Apobec1/Apobec3	2
GO:0030638	polyketide metabolic process	2/279	12/25730	0.166667	15.3704	5.21316	0.0071973	0.0928443	0.0785016	Akr1c14/Akr1c18	2
GO:0034135	regulation of toll-like receptor 2 signaling pathway	2/279	12/25730	0.166667	15.3704	5.21316	0.0071973	0.0928443	0.0785016	Acod1/Nod2	2
GO:0042454	ribonucleoside catabolic process	2/279	12/25730	0.166667	15.3704	5.21316	0.0071973	0.0928443	0.0785016	Enpp4/Pnp	2
GO:0044597	daunorubicin metabolic process	2/279	12/25730	0.166667	15.3704	5.21316	0.0071973	0.0928443	0.0785016	Akr1c14/Akr1c18	2
GO:0044598	doxorubicin metabolic process	2/279	12/25730	0.166667	15.3704	5.21316	0.0071973	0.0928443	0.0785016	Akr1c14/Akr1c18	2
GO:0051798	positive regulation of hair follicle development	2/279	12/25730	0.166667	15.3704	5.21316	0.0071973	0.0928443	0.0785016	Krt17/Tnf	2
GO:0160257	complement activation, GZMK pathway	2/279	12/25730	0.166667	15.3704	5.21316	0.0071973	0.0928443	0.0785016	C4b/C2	2
GO:0071706	tumor necrosis factor superfamily cytokine production	7/279	205/25730	0.0341463	3.14905	3.23446	0.00723763	0.0928443	0.0785016	Ccl4/Ccl2/Trex1/Tmem106a/Nod2/Lgals9/Fcgr2b	7
GO:1903555	regulation of tumor necrosis factor superfamily cytokine production	7/279	205/25730	0.0341463	3.14905	3.23446	0.00723763	0.0928443	0.0785016	Ccl4/Ccl2/Trex1/Tmem106a/Nod2/Lgals9/Fcgr2b	7
GO:0015986	proton motive force-driven ATP synthesis	4/279	71/25730	0.056338	5.19562	3.70652	0.00744423	0.093515	0.0790687	mt-Nd4/mt-Atp8/mt-Nd4l/mt-Nd1	4
GO:0070231	T cell apoptotic process	4/279	71/25730	0.056338	5.19562	3.70652	0.00744423	0.093515	0.0790687	Ccl5/Fas/Serpinb9/Pnp	4
GO:0002438	acute inflammatory response to antigenic stimulus	3/279	37/25730	0.0810811	7.47748	4.1282	0.00746487	0.093515	0.0790687	Fcgr2b/Serpinb9/Icam1	3
GO:0050869	negative regulation of B cell activation	3/279	37/25730	0.0810811	7.47748	4.1282	0.00746487	0.093515	0.0790687	Bank1/Fas/Fcgr2b	3
GO:0070266	necroptotic process	3/279	37/25730	0.0810811	7.47748	4.1282	0.00746487	0.093515	0.0790687	Tnf/Fas/Mlkl	3
GO:0071459	protein localization to chromosome, centromeric region	3/279	37/25730	0.0810811	7.47748	4.1282	0.00746487	0.093515	0.0790687	H4c3/H4c14/H4c2	3
GO:0032526	response to retinoic acid	5/279	112/25730	0.0446429	4.11706	3.46133	0.00756752	0.094432	0.0798441	Aqp1/Ptk6/Csprs/Ccl2/Ltk	5
GO:0050727	regulation of inflammatory response	11/279	430/25730	0.0255814	2.35917	2.97584	0.00763748	0.0949356	0.0802699	Ccl5/Acod1/Trex1/Ccl7/Tnf/Dnase1l3/Nod2/Casp4/Lgals9/Fcgr2b/Nfkbia	11
GO:0030225	macrophage differentiation	4/279	72/25730	0.0555556	5.12346	3.66841	0.00781631	0.0967834	0.0818322	Epsti1/Socs1/Spib/Nfix	4
GO:0019233	sensory perception of pain	5/279	113/25730	0.0442478	4.08063	3.43618	0.00784947	0.0968202	0.0818633	Aqp1/Ccl2/Tnf/Nlgn2/Scn3a	5
GO:0010876	lipid localization	12/279	493/25730	0.0243408	2.24476	2.92181	0.00795081	0.0976945	0.0826025	Ecrg4/Apol10b/Apol7a/Apof/Apol9b/Pla2r1/Apol9a/Plscr2/Nfkbia/Apol6/Lrp1/Nos2	12
GO:0006308	DNA catabolic process	3/279	38/25730	0.0789474	7.2807	4.0566	0.00804068	0.0984216	0.0832173	Trex1/Dnase1l3/Rgn	3
GO:0009206	purine ribonucleoside triphosphate biosynthetic process	5/279	114/25730	0.0438596	4.04483	3.41131	0.00813865	0.0992101	0.083884	Pnp/mt-Nd4/mt-Atp8/mt-Nd4l/mt-Nd1	5
GO:0003333	amino acid transmembrane transport	5/279	115/25730	0.0434783	4.00966	3.38673	0.00843513	0.0992101	0.083884	Tnf/Sfxn2/Nfkbie/Slc38a1/Slc25a22	5
GO:0009145	purine nucleoside triphosphate biosynthetic process	5/279	115/25730	0.0434783	4.00966	3.38673	0.00843513	0.0992101	0.083884	Pnp/mt-Nd4/mt-Atp8/mt-Nd4l/mt-Nd1	5
GO:0046330	positive regulation of JNK cascade	5/279	115/25730	0.0434783	4.00966	3.38673	0.00843513	0.0992101	0.083884	Naip5/Tnf/Nod2/Edar/Fcgr2b	5
GO:0072522	purine-containing compound biosynthetic process	8/279	264/25730	0.030303	2.79461	3.06869	0.00843681	0.0992101	0.083884	Rd3/Pnp/Pdk1/mt-Nd4/mt-Atp8/mt-Nd4l/mt-Nd1/Adcy1	8
GO:0001781	neutrophil apoptotic process	2/279	13/25730	0.153846	14.188	4.97969	0.00844539	0.0992101	0.083884	Hcar2/Fcgr2b	2
GO:0006122	mitochondrial electron transport, ubiquinol to cytochrome c	2/279	13/25730	0.153846	14.188	4.97969	0.00844539	0.0992101	0.083884	Cyct/mt-Cytb	2
GO:0015870	acetylcholine transport	2/279	13/25730	0.153846	14.188	4.97969	0.00844539	0.0992101	0.083884	Tacr2/Slc44a4	2
GO:1900147	regulation of Schwann cell migration	2/279	13/25730	0.153846	14.188	4.97969	0.00844539	0.0992101	0.083884	Fas/Lrp1	2
GO:1901374	acetate ester transport	2/279	13/25730	0.153846	14.188	4.97969	0.00844539	0.0992101	0.083884	Tacr2/Slc44a4	2
GO:1903010	regulation of bone development	2/279	13/25730	0.153846	14.188	4.97969	0.00844539	0.0992101	0.083884	Lox/Rgn	2
GO:0009060	aerobic respiration	9/279	320/25730	0.028125	2.59375	3.00368	0.00854001	0.0999555	0.0845143	Trex1/Tnf/Cyct/Pdk1/mt-Nd4/mt-Cytb/mt-Atp8/mt-Nd4l/mt-Nd1	9
GO:0045668	negative regulation of osteoblast differentiation	4/279	74/25730	0.0540541	4.98498	3.59426	0.00859666	0.100253	0.0847656	Tnf/Igfbp5/Id1/Id3	4
GO:0051384	response to glucocorticoid	6/279	162/25730	0.037037	3.41564	3.22925	0.00863441	0.100328	0.0848293	Aqp1/Ccl2/Tnf/Cxcl2/Ugt1a6b/Fas	6
GO:0008630	intrinsic apoptotic signaling pathway in response to DNA damage	5/279	116/25730	0.0431034	3.9751	3.36242	0.00873902	0.101177	0.085547	Tnf/Pml/Shisa5/Pnp/Cdkn1a	5
GO:0009411	response to UV	6/279	163/25730	0.0368098	3.39468	3.21117	0.00888523	0.102132	0.0863548	Aqp1/Trex1/Pml/Ddb2/Cdkn1a/Col6a2	6
GO:0046328	regulation of JNK cascade	6/279	163/25730	0.0368098	3.39468	3.21117	0.00888523	0.102132	0.0863548	Naip5/Tnf/Aida/Nod2/Edar/Fcgr2b	6
GO:0016525	negative regulation of angiogenesis	5/279	117/25730	0.042735	3.94112	3.33839	0.00905038	0.102195	0.0864077	Cxcl10/Ccl2/Tnf/Pml/Col4a3	5
GO:0002696	positive regulation of leukocyte activation	10/279	381/25730	0.0262467	2.42053	2.92478	0.00907197	0.102195	0.0864077	Ccl5/Ccl2/Tnf/Socs1/Nod2/Lgals9/Ccdc88b/Lgals8/Pnp/Cdkn1a	10
GO:0010038	response to metal ion	10/279	381/25730	0.0262467	2.42053	2.92478	0.00907197	0.102195	0.0864077	Aqp1/Rasa4/Daxx/Tcirg1/Fas/Apobec1/Itpka/mt-Cytb/Bnip3/Adcy1	10
GO:0002456	T cell mediated immunity	6/279	164/25730	0.0365854	3.37398	3.19322	0.00914122	0.102195	0.0864077	Trex1/Nod2/Serpinb9/Unc93b1/Pnp/Icam1	6
GO:0009595	detection of biotic stimulus	3/279	40/25730	0.075	6.91667	3.9209	0.0092689	0.102195	0.0864077	Naip5/Nod2/Casp4	3
GO:0043270	positive regulation of monoatomic ion transport	7/279	215/25730	0.0325581	3.00258	3.08726	0.00927494	0.102195	0.0864077	Cxcl10/Ccl5/Tacr2/Cxcl9/Ccl2/Cxcl1/Kcne1	7
GO:0032602	chemokine production	5/279	118/25730	0.0423729	3.90772	3.31462	0.00936933	0.102195	0.0864077	Ccl5/Tnf/Nod2/Lgals9/Lrp1	5
GO:0032642	regulation of chemokine production	5/279	118/25730	0.0423729	3.90772	3.31462	0.00936933	0.102195	0.0864077	Ccl5/Tnf/Nod2/Lgals9/Lrp1	5
GO:0014074	response to purine-containing compound	6/279	165/25730	0.0363636	3.35354	3.17542	0.00940244	0.102195	0.0864077	Aqp1/Ccl2/Pnpt1/Pde3a/Igfbp5/Kcne1	6
GO:0048872	homeostasis of number of cells	11/279	443/25730	0.0248307	2.28994	2.86738	0.00941979	0.102195	0.0864077	Epsti1/Hcar2/Ccl2/Tcirg1/Nod2/Fas/Selenow/Fcgr2b/Nfix/Fstl1/Gpr15lg	11
GO:0042775	mitochondrial ATP synthesis coupled electron transport	4/279	76/25730	0.0526316	4.8538	3.52273	0.00942628	0.102195	0.0864077	Cyct/mt-Nd4/mt-Cytb/mt-Nd1	4
GO:0030183	B cell differentiation	6/279	166/25730	0.0361446	3.33333	3.15775	0.00966895	0.102195	0.0864077	Cfb/Tcirg1/Fas/Spib/Lgals8/Pnp	6
GO:0071897	DNA biosynthetic process	6/279	166/25730	0.0361446	3.33333	3.15775	0.00966895	0.102195	0.0864077	Trex1/Tnf/Pml/Lox/Cdkn1a/Rgn	6
GO:0002532	production of molecular mediator involved in inflammatory response	5/279	119/25730	0.0420168	3.87488	3.2911	0.00969593	0.102195	0.0864077	Ccl7/Tnf/Nod2/Nfkbia/Nos2	5
GO:0009201	ribonucleoside triphosphate biosynthetic process	5/279	119/25730	0.0420168	3.87488	3.2911	0.00969593	0.102195	0.0864077	Pnp/mt-Nd4/mt-Atp8/mt-Nd4l/mt-Nd1	5
GO:2000181	negative regulation of blood vessel morphogenesis	5/279	119/25730	0.0420168	3.87488	3.2911	0.00969593	0.102195	0.0864077	Cxcl10/Ccl2/Tnf/Pml/Col4a3	5
GO:0001660	fever generation	2/279	14/25730	0.142857	13.1746	4.77066	0.00978292	0.102195	0.0864077	Ccl5/Tnf	2
GO:0002158	osteoclast proliferation	2/279	14/25730	0.142857	13.1746	4.77066	0.00978292	0.102195	0.0864077	Tcirg1/Nfix	2
GO:0002759	regulation of antimicrobial humoral response	2/279	14/25730	0.142857	13.1746	4.77066	0.00978292	0.102195	0.0864077	Acod1/Nod2	2
GO:0007567	parturition	2/279	14/25730	0.142857	13.1746	4.77066	0.00978292	0.102195	0.0864077	Ccl2/Akr1c18	2
GO:0021670	lateral ventricle development	2/279	14/25730	0.142857	13.1746	4.77066	0.00978292	0.102195	0.0864077	Aqp1/Nfix	2
GO:0031652	positive regulation of heat generation	2/279	14/25730	0.142857	13.1746	4.77066	0.00978292	0.102195	0.0864077	Ccl5/Tnf	2
GO:0032490	detection of molecule of bacterial origin	2/279	14/25730	0.142857	13.1746	4.77066	0.00978292	0.102195	0.0864077	Nod2/Casp4	2
GO:0032621	interleukin-18 production	2/279	14/25730	0.142857	13.1746	4.77066	0.00978292	0.102195	0.0864077	Tnf/Nod2	2
GO:0032661	regulation of interleukin-18 production	2/279	14/25730	0.142857	13.1746	4.77066	0.00978292	0.102195	0.0864077	Tnf/Nod2	2
GO:0035335	peptidyl-tyrosine dephosphorylation	2/279	14/25730	0.142857	13.1746	4.77066	0.00978292	0.102195	0.0864077	Ptprh/Ptprf	2
GO:0035791	platelet-derived growth factor receptor-beta signaling pathway	2/279	14/25730	0.142857	13.1746	4.77066	0.00978292	0.102195	0.0864077	Lrp1/Lox	2
GO:0046689	response to mercury ion	2/279	14/25730	0.142857	13.1746	4.77066	0.00978292	0.102195	0.0864077	Aqp1/mt-Cytb	2
GO:2001233	regulation of apoptotic signaling pathway	11/279	446/25730	0.0246637	2.27454	2.84288	0.00987335	0.102773	0.0868969	Tnfsf10/Csprs/Tnf/Daxx/Fas/Pml/Cyct/Fcgr2b/Icam1/Mal/Fcmr	11
GO:0019884	antigen processing and presentation of exogenous antigen	3/279	41/25730	0.0731707	6.74797	3.8565	0.00992176	0.102773	0.0868969	Mpeg1/Fcgr2b/Unc93b1	3
GO:0030336	negative regulation of cell migration	9/279	328/25730	0.027439	2.53049	2.92075	0.00993445	0.102773	0.0868969	Krt16/Csprs/Gdf2/Ccl2/Tnf/Serpinb1c/Fas/Lrp1/Igfbp5	9
GO:0045833	negative regulation of lipid metabolic process	5/279	120/25730	0.0416667	3.84259	3.26785	0.0100303	0.1031	0.0871727	Hcar2/Tnf/Apobec1/Serpina12/Fmo2	5
GO:1901343	negative regulation of vasculature development	5/279	120/25730	0.0416667	3.84259	3.26785	0.0100303	0.1031	0.0871727	Cxcl10/Ccl2/Tnf/Pml/Col4a3	5
GO:0071466	cellular response to xenobiotic stimulus	7/279	219/25730	0.0319635	2.94774	3.03076	0.0101973	0.103612	0.0876062	Ccl4/Ccl2/Gsta5/Gsta1/Ugt1a6b/Nos2/Fmo2	7
GO:0071824	protein-DNA complex organization	7/279	219/25730	0.0319635	2.94774	3.03076	0.0101973	0.103612	0.0876062	H4c3/Daxx/H4c14/H3c7/H4c2/H3c13/H3c3	7
GO:0007033	vacuole organization	8/279	273/25730	0.029304	2.70248	2.96089	0.0101978	0.103612	0.0876062	Gm4841/F830016B08Rik/Gm5431/Gm12185/Trex1/Tcirg1/9930111J21Rik1/Bnip3	8
GO:0045667	regulation of osteoblast differentiation	6/279	168/25730	0.0357143	3.29365	3.12281	0.0102181	0.103612	0.0876062	Tnf/Tcirg1/Tent5a/Igfbp5/Id1/Id3	6
GO:0030330	DNA damage response, signal transduction by p53 class mediator	4/279	78/25730	0.0512821	4.72934	3.45367	0.0103063	0.103612	0.0876062	Csprs/Pml/Pla2r1/Cdkn1a	4
GO:0048146	positive regulation of fibroblast proliferation	4/279	78/25730	0.0512821	4.72934	3.45367	0.0103063	0.103612	0.0876062	Aqp1/Btc/Pml/Cdkn1a	4
GO:0060986	endocrine hormone secretion	4/279	78/25730	0.0512821	4.72934	3.45367	0.0103063	0.103612	0.0876062	Aqp1/Hcar2/Ecrg4/Tacr2	4
GO:0071356	cellular response to tumor necrosis factor	7/279	220/25730	0.0318182	2.93434	3.01683	0.010438	0.104605	0.0884453	Ccl5/Acod1/Ccl2/Naip5/Tnf/Fas/Nfkbia	7
GO:0001959	regulation of cytokine-mediated signaling pathway	6/279	169/25730	0.035503	3.27416	3.10554	0.0105008	0.104605	0.0884453	Ccl5/Trex1/Naip5/Casp4/Usp25/Ptprf	6
GO:0002861	regulation of inflammatory response to antigenic stimulus	3/279	42/25730	0.0714286	6.5873	3.79422	0.0106007	0.104605	0.0884453	Tnf/Nod2/Fcgr2b	3
GO:0010526	transposable element silencing	3/279	42/25730	0.0714286	6.5873	3.79422	0.0106007	0.104605	0.0884453	Mov10/Resf1/Apobec3	3
GO:0019934	cGMP-mediated signaling	3/279	42/25730	0.0714286	6.5873	3.79422	0.0106007	0.104605	0.0884453	Aqp1/Pde3a/Nos2	3
GO:0045601	regulation of endothelial cell differentiation	3/279	42/25730	0.0714286	6.5873	3.79422	0.0106007	0.104605	0.0884453	Gdf2/Tnf/Id1	3
GO:0030522	intracellular receptor signaling pathway	11/279	451/25730	0.0243902	2.24932	2.80249	0.0106665	0.104869	0.0886691	Slc15a3/Trex1/Tnf/Daxx/Thrb/Nod2/Casp4/Pml/Nfkbia/Unc93b1/Pde3a	11
GO:0002768	immune response-regulating cell surface receptor signaling pathway	9/279	332/25730	0.0271084	2.5	2.88019	0.010693	0.104869	0.0886691	Acod1/Themis2/Nod2/Fcgr2b/Pvrig/Plscr2/Nfkbia/Fcmr/Nos2	9
GO:0009152	purine ribonucleotide biosynthetic process	6/279	170/25730	0.0352941	3.2549	3.08839	0.010789	0.105488	0.0891925	Pnp/mt-Nd4/mt-Atp8/mt-Nd4l/mt-Nd1/Adcy1	6
GO:0016358	dendrite development	9/279	334/25730	0.0269461	2.48503	2.86014	0.0110881	0.107581	0.0909622	Tanc2/Zfp296/Fas/Fcgr2b/Nlgn2/Itpka/Myo5b/Id1/Ptprf	9
GO:0141188	nucleic acid catabolic process	10/279	393/25730	0.0254453	2.34662	2.8166	0.0111058	0.107581	0.0909622	Trex1/Tnf/Rnaset2b/Dnase1l3/Mov10/Tent5a/Apobec1/Rnasel/Pnpt1/Rgn	10
GO:0036135	Schwann cell migration	2/279	15/25730	0.133333	12.2963	4.58194	0.0112078	0.107581	0.0909622	Fas/Lrp1	2
GO:0070207	protein homotrimerization	2/279	15/25730	0.133333	12.2963	4.58194	0.0112078	0.107581	0.0909622	Mlkl/Pnpt1	2
GO:0070914	UV-damage excision repair	2/279	15/25730	0.133333	12.2963	4.58194	0.0112078	0.107581	0.0909622	Trex1/Ddb2	2
GO:1900426	positive regulation of defense response to bacterium	2/279	15/25730	0.133333	12.2963	4.58194	0.0112078	0.107581	0.0909622	Nod2/Lgals9	2
GO:0045123	cellular extravasation	4/279	80/25730	0.05	4.61111	3.38691	0.0112379	0.107581	0.0909622	Ccl5/Ccl2/Tnf/Icam1	4
GO:0050764	regulation of phagocytosis	5/279	124/25730	0.0403226	3.71864	3.17726	0.0114468	0.109255	0.0923775	Ccl2/C2/Nod2/Fcgr2b/Lrp1	5
GO:0034502	protein localization to chromosome	5/279	125/25730	0.04	3.68889	3.1552	0.0118211	0.112493	0.0951152	H4c3/Daxx/H4c14/H4c2/Pml	5
GO:0022409	positive regulation of cell-cell adhesion	9/279	338/25730	0.0266272	2.45562	2.82046	0.0119113	0.113016	0.0955573	Ccl5/Ccl2/Tnf/Socs1/Lgals9/Ccdc88b/Lgals8/Pnp/Icam1	9
GO:1904646	cellular response to amyloid-beta	3/279	44/25730	0.0681818	6.28788	3.67554	0.0120377	0.113879	0.0962867	Fcgr2b/Icam1/Lrp1	3
GO:0008637	apoptotic mitochondrial changes	5/279	126/25730	0.0396825	3.65961	3.13336	0.0122036	0.114436	0.0967577	Tnfsf10/Fas/Pnp/Ppm1k/Bnip3	5
GO:0009142	nucleoside triphosphate biosynthetic process	5/279	126/25730	0.0396825	3.65961	3.13336	0.0122036	0.114436	0.0967577	Pnp/mt-Nd4/mt-Atp8/mt-Nd4l/mt-Nd1	5
GO:0048145	regulation of fibroblast proliferation	5/279	126/25730	0.0396825	3.65961	3.13336	0.0122036	0.114436	0.0967577	Aqp1/Btc/Socs1/Pml/Cdkn1a	5
GO:0019216	regulation of lipid metabolic process	10/279	399/25730	0.0250627	2.31133	2.76398	0.0122441	0.11448	0.0967954	Hcar2/Trex1/Tnf/Thrb/Apobec1/Pdk1/Serpina12/Akr1c18/Rgn/Fmo2	10
GO:0090276	regulation of peptide hormone secretion	8/279	283/25730	0.0282686	2.60699	2.84609	0.0124596	0.114892	0.0971437	Ccl5/Ecrg4/Tnf/Tcirg1/Nlgn2/Slc25a22/Lrp1/Nos2	8
GO:0002753	cytoplasmic pattern recognition receptor signaling pathway	7/279	228/25730	0.0307018	2.83138	2.90818	0.0125145	0.114892	0.0971437	Slc15a3/Trex1/Tnf/Nod2/Casp4/Nfkbia/Unc93b1	7
GO:0006641	triglyceride metabolic process	5/279	127/25730	0.0393701	3.6308	3.11175	0.0125945	0.114892	0.0971437	Thrb/Apof/Apobec1/Serpina12/Rgn	5
GO:0045446	endothelial cell differentiation	5/279	127/25730	0.0393701	3.6308	3.11175	0.0125945	0.114892	0.0971437	Gdf2/Tnf/Icam1/Fstl1/Id1	5
GO:0030073	insulin secretion	8/279	284/25730	0.028169	2.59781	2.83488	0.0127045	0.114892	0.0971437	Ccl5/Fam3b/Tnf/Tcirg1/Nlgn2/Slc25a22/Lrp1/Nos2	8
GO:0006968	cellular defense response	2/279	16/25730	0.125	11.5278	4.41035	0.0127181	0.114892	0.0971437	Clec2d/Ccl17	2
GO:0010819	regulation of T cell chemotaxis	2/279	16/25730	0.125	11.5278	4.41035	0.0127181	0.114892	0.0971437	Cxcl10/Ccl5	2
GO:0031571	mitotic G1 DNA damage checkpoint signaling	2/279	16/25730	0.125	11.5278	4.41035	0.0127181	0.114892	0.0971437	Trex1/Cdkn1a	2
GO:0042447	hormone catabolic process	2/279	16/25730	0.125	11.5278	4.41035	0.0127181	0.114892	0.0971437	Akr1c14/Akr1c18	2
GO:0046085	adenosine metabolic process	2/279	16/25730	0.125	11.5278	4.41035	0.0127181	0.114892	0.0971437	Nt5c3/Pnp	2
GO:0061762	CAMKK-AMPK signaling cascade	2/279	16/25730	0.125	11.5278	4.41035	0.0127181	0.114892	0.0971437	Pcp4/Myh7b	2
GO:0098828	modulation of inhibitory postsynaptic potential	2/279	16/25730	0.125	11.5278	4.41035	0.0127181	0.114892	0.0971437	Igsf9b/Nlgn2	2
GO:0002701	negative regulation of production of molecular mediator of immune response	3/279	45/25730	0.0666667	6.14815	3.61892	0.012796	0.115272	0.0974647	Tnf/Nod2/Fcgr2b	3
GO:0051251	positive regulation of lymphocyte activation	9/279	343/25730	0.0262391	2.41983	2.77164	0.0130034	0.116812	0.098767	Ccl5/Ccl2/Socs1/Nod2/Lgals9/Ccdc88b/Lgals8/Pnp/Cdkn1a	9
GO:2000379	positive regulation of reactive oxygen species metabolic process	4/279	84/25730	0.047619	4.39153	3.25977	0.0132596	0.118781	0.100431	Acod1/Cxcl1/Fas/Cdkn1a	4
GO:0002548	monocyte chemotaxis	3/279	46/25730	0.0652174	6.01449	3.56398	0.0135811	0.120874	0.102201	Cxcl10/Ccl5/Ccl2	3
GO:0045947	negative regulation of translational initiation	3/279	46/25730	0.0652174	6.01449	3.56398	0.0135811	0.120874	0.102201	Eif4ebp3/Bank1/Pml	3
GO:0060759	regulation of response to cytokine stimulus	6/279	179/25730	0.0335196	3.09125	2.93961	0.0136396	0.120874	0.102201	Ccl5/Trex1/Naip5/Casp4/Usp25/Ptprf	6
GO:0050867	positive regulation of cell activation	10/279	406/25730	0.0246305	2.27148	2.70376	0.0136811	0.120874	0.102201	Ccl5/Ccl2/Tnf/Socs1/Nod2/Lgals9/Ccdc88b/Lgals8/Pnp/Cdkn1a	10
GO:0002573	myeloid leukocyte differentiation	8/279	288/25730	0.0277778	2.56173	2.79053	0.0137194	0.120874	0.102201	Ccl5/Epsti1/Clec2d/Tnf/Socs1/Tcirg1/Spib/Nfix	8
GO:0002791	regulation of peptide secretion	8/279	288/25730	0.0277778	2.56173	2.79053	0.0137194	0.120874	0.102201	Ccl5/Ecrg4/Tnf/Tcirg1/Nlgn2/Slc25a22/Lrp1/Nos2	8
GO:0045069	regulation of viral genome replication	4/279	85/25730	0.0470588	4.33987	3.22923	0.0137988	0.120909	0.102231	Ccl5/Tnf/Rnasel/Apobec3	4
GO:0080164	regulation of nitric oxide metabolic process	4/279	85/25730	0.0470588	4.33987	3.22923	0.0137988	0.120909	0.102231	Tnf/Tmem106a/Icam1/Rgn	4
GO:0031960	response to corticosteroid	6/279	180/25730	0.0333333	3.07407	2.92366	0.0139858	0.121101	0.102393	Aqp1/Ccl2/Tnf/Cxcl2/Ugt1a6b/Fas	6
GO:0097305	response to alcohol	9/279	348/25730	0.0258621	2.38506	2.72368	0.0141684	0.121101	0.102393	Ccl2/Ccl7/Ghr/Apobec1/F7/mt-Nd4/Akr1c18/mt-Cytb/Adcy1	9
GO:0045445	myoblast differentiation	5/279	131/25730	0.0381679	3.51993	3.02743	0.0142426	0.121101	0.102393	Cxcl10/Cxcl9/Tnf/Id3/Ccl17	5
GO:0090087	regulation of peptide transport	8/279	290/25730	0.0275862	2.54406	2.76864	0.0142486	0.121101	0.102393	Ccl5/Ecrg4/Tnf/Tcirg1/Nlgn2/Slc25a22/Lrp1/Nos2	8
GO:0048771	tissue remodeling	7/279	234/25730	0.0299145	2.75878	2.82973	0.0142562	0.121101	0.102393	Ccl2/Tcirg1/Pml/Lrp1/Igfbp5/Tph1/Nos2	7
GO:0001905	activation of membrane attack complex	2/279	17/25730	0.117647	10.8497	4.25335	0.0143116	0.121101	0.102393	Cfb/C2	2
GO:0009164	nucleoside catabolic process	2/279	17/25730	0.117647	10.8497	4.25335	0.0143116	0.121101	0.102393	Enpp4/Pnp	2
GO:0030575	nuclear body organization	2/279	17/25730	0.117647	10.8497	4.25335	0.0143116	0.121101	0.102393	Daxx/Pml	2
GO:0031650	regulation of heat generation	2/279	17/25730	0.117647	10.8497	4.25335	0.0143116	0.121101	0.102393	Ccl5/Tnf	2
GO:0034134	toll-like receptor 2 signaling pathway	2/279	17/25730	0.117647	10.8497	4.25335	0.0143116	0.121101	0.102393	Acod1/Nod2	2
GO:0038094	Fc-gamma receptor signaling pathway	2/279	17/25730	0.117647	10.8497	4.25335	0.0143116	0.121101	0.102393	Fcgr2b/Nos2	2
GO:0044819	mitotic G1/S transition checkpoint signaling	2/279	17/25730	0.117647	10.8497	4.25335	0.0143116	0.121101	0.102393	Trex1/Cdkn1a	2
GO:0098792	xenophagy	2/279	17/25730	0.117647	10.8497	4.25335	0.0143116	0.121101	0.102393	Nod2/Lgals8	2
GO:1903036	positive regulation of response to wounding	4/279	87/25730	0.045977	4.2401	3.16953	0.0149185	0.125904	0.106454	Ccl2/Enpp4/F7/Lrp1	4
GO:0042771	intrinsic apoptotic signaling pathway in response to DNA damage by p53 class mediator	3/279	48/25730	0.0625	5.76389	3.45883	0.0152319	0.128212	0.108406	Pml/Shisa5/Cdkn1a	3
GO:0032757	positive regulation of interleukin-8 production	4/279	88/25730	0.0454545	4.19192	3.14035	0.0154992	0.13012	0.110019	Gdf2/Tnf/Nod2/Nos2	4
GO:0043488	regulation of mRNA stability	6/279	185/25730	0.0324324	2.99099	2.84553	0.0158092	0.131796	0.111436	Tnf/Mov10/Tent5a/Apobec1/Rnasel/Pnpt1	6
GO:0050796	regulation of insulin secretion	7/279	239/25730	0.0292887	2.70107	2.76623	0.0158348	0.131796	0.111436	Ccl5/Tnf/Tcirg1/Nlgn2/Slc25a22/Lrp1/Nos2	7
GO:0001867	complement activation, lectin pathway	2/279	18/25730	0.111111	10.2469	4.10891	0.0159865	0.131796	0.111436	C4b/C2	2
GO:0002468	dendritic cell antigen processing and presentation	2/279	18/25730	0.111111	10.2469	4.10891	0.0159865	0.131796	0.111436	Mpeg1/Nod2	2
GO:0016045	detection of bacterium	2/279	18/25730	0.111111	10.2469	4.10891	0.0159865	0.131796	0.111436	Naip5/Nod2	2
GO:0016137	glycoside metabolic process	2/279	18/25730	0.111111	10.2469	4.10891	0.0159865	0.131796	0.111436	Akr1c14/Akr1c18	2
GO:0071280	cellular response to copper ion	2/279	18/25730	0.111111	10.2469	4.10891	0.0159865	0.131796	0.111436	Aqp1/Daxx	2
GO:0090199	regulation of release of cytochrome c from mitochondria	3/279	49/25730	0.0612245	5.64626	3.40845	0.0160979	0.132374	0.111925	Tnfsf10/Fas/Bnip3	3
GO:0009260	ribonucleotide biosynthetic process	6/279	186/25730	0.0322581	2.97491	2.83022	0.0161927	0.132475	0.11201	Pnp/mt-Nd4/mt-Atp8/mt-Nd4l/mt-Nd1/Adcy1	6
GO:1903034	regulation of response to wounding	6/279	186/25730	0.0322581	2.97491	2.83022	0.0161927	0.132475	0.11201	Ccl2/Tnf/Enpp4/F7/Lrp1/Ptprf	6
GO:0030316	osteoclast differentiation	5/279	136/25730	0.0367647	3.39052	2.92654	0.0164989	0.134636	0.113837	Ccl5/Clec2d/Tnf/Tcirg1/Nfix	5
GO:0046626	regulation of insulin receptor signaling pathway	4/279	90/25730	0.0444444	4.09877	3.08327	0.0167029	0.135955	0.114952	Tnf/Socs1/Serpina12/Ptprf	4
GO:0009165	nucleotide biosynthetic process	7/279	242/25730	0.0289256	2.66758	2.72891	0.0168394	0.136719	0.115599	Rd3/Pnp/mt-Nd4/mt-Atp8/mt-Nd4l/mt-Nd1/Adcy1	7
GO:0042119	neutrophil activation	3/279	50/25730	0.06	5.53333	3.35944	0.016991	0.137334	0.116119	Ccl5/Tnf/Dnase1l3	3
GO:0016236	macroautophagy	9/279	359/25730	0.0250696	2.31198	2.62099	0.0170008	0.137334	0.116119	Gm4841/F830016B08Rik/Gm5431/Gm12185/Tcirg1/Nod2/9930111J21Rik1/Lgals8/Bnip3	9
GO:0002862	negative regulation of inflammatory response to antigenic stimulus	2/279	19/25730	0.105263	9.7076	3.97537	0.0177409	0.141883	0.119965	Nod2/Fcgr2b	2
GO:0070206	protein trimerization	2/279	19/25730	0.105263	9.7076	3.97537	0.0177409	0.141883	0.119965	Mlkl/Pnpt1	2
GO:0140367	antibacterial innate immune response	2/279	19/25730	0.105263	9.7076	3.97537	0.0177409	0.141883	0.119965	Mpeg1/Nod2	2
GO:1900221	regulation of amyloid-beta clearance	2/279	19/25730	0.105263	9.7076	3.97537	0.0177409	0.141883	0.119965	Tnf/Lrp1	2
GO:1902041	regulation of extrinsic apoptotic signaling pathway via death domain receptors	3/279	51/25730	0.0588235	5.42484	3.31173	0.0179113	0.142535	0.120516	Csprs/Icam1/Mal	3
GO:1904645	response to amyloid-beta	3/279	51/25730	0.0588235	5.42484	3.31173	0.0179113	0.142535	0.120516	Fcgr2b/Icam1/Lrp1	3
GO:1905477	positive regulation of protein localization to membrane	4/279	93/25730	0.0430108	3.96655	3.00068	0.0186154	0.147772	0.124944	Tnf/Nlgn2/Lrp1/Myo5b	4
GO:0015695	organic cation transport	5/279	141/25730	0.035461	3.27029	2.83026	0.018981	0.150302	0.127083	Tacr2/Sfxn2/Nfkbie/Slc38a1/Slc44a4	5
GO:0043491	phosphatidylinositol 3-kinase/protein kinase B signal transduction	9/279	367/25730	0.0245232	2.26158	2.54864	0.0193066	0.152503	0.128944	Ccl5/Bank1/Tnf/Ltk/Myo16/Serpina12/Lox/Igfbp5/Col6a2	9
GO:0046390	ribose phosphate biosynthetic process	6/279	194/25730	0.0309278	2.85223	2.71132	0.0194943	0.152768	0.129169	Pnp/mt-Nd4/mt-Atp8/mt-Nd4l/mt-Nd1/Adcy1	6
GO:0002431	Fc receptor mediated stimulatory signaling pathway	2/279	20/25730	0.1	9.22222	3.85136	0.0195727	0.152768	0.129169	Plscr2/Nos2	2
GO:0070942	neutrophil mediated cytotoxicity	2/279	20/25730	0.1	9.22222	3.85136	0.0195727	0.152768	0.129169	Cxcl1/Dnase1l3	2
GO:0098543	detection of other organism	2/279	20/25730	0.1	9.22222	3.85136	0.0195727	0.152768	0.129169	Naip5/Nod2	2
GO:0042742	defense response to bacterium	10/279	430/25730	0.0232558	2.1447	2.50627	0.0195784	0.152768	0.129169	Aqp1/Mpeg1/Naip5/Tnf/Nod2/Casp4/Lgals9/Serpinb9/Nos2/Gpr15lg	10
GO:0007623	circadian rhythm	7/279	250/25730	0.028	2.58222	2.63208	0.0197374	0.152902	0.129281	Fas/Pml/F7/Id1/Id3/Nos2/Adcy1	7
GO:0006953	acute-phase response	3/279	53/25730	0.0566038	5.22013	3.21997	0.0198338	0.152902	0.129281	Ccl5/Saa3/Tnf	3
GO:0046627	negative regulation of insulin receptor signaling pathway	3/279	53/25730	0.0566038	5.22013	3.21997	0.0198338	0.152902	0.129281	Tnf/Socs1/Ptprf	3
GO:0070232	regulation of T cell apoptotic process	3/279	53/25730	0.0566038	5.22013	3.21997	0.0198338	0.152902	0.129281	Ccl5/Serpinb9/Pnp	3
GO:0097300	programmed necrotic cell death	3/279	53/25730	0.0566038	5.22013	3.21997	0.0198338	0.152902	0.129281	Tnf/Fas/Mlkl	3
GO:0006446	regulation of translational initiation	4/279	95/25730	0.0421053	3.88304	2.94752	0.0199628	0.15316	0.1295	Eif4ebp3/Bank1/Tnf/Pml	4
GO:2000278	regulation of DNA biosynthetic process	4/279	95/25730	0.0421053	3.88304	2.94752	0.0199628	0.15316	0.1295	Tnf/Pml/Cdkn1a/Rgn	4
GO:0060395	SMAD protein signal transduction	4/279	96/25730	0.0416667	3.84259	2.92148	0.0206585	0.158119	0.133692	Gdf2/Lgals9/Pml/Lrp1	4
GO:0009116	nucleoside metabolic process	3/279	54/25730	0.0555556	5.12346	3.17582	0.0208361	0.158344	0.133883	Nt5c3/Enpp4/Pnp	3
GO:0043114	regulation of vascular permeability	3/279	54/25730	0.0555556	5.12346	3.17582	0.0208361	0.158344	0.133883	Ccl4/Tacr2/Pde3a	3
GO:1904407	positive regulation of nitric oxide metabolic process	3/279	54/25730	0.0555556	5.12346	3.17582	0.0208361	0.158344	0.133883	Tnf/Tmem106a/Icam1	3
GO:0008593	regulation of Notch signaling pathway	4/279	97/25730	0.0412371	3.80298	2.89579	0.0213689	0.159831	0.13514	Gdf2/Nod2/Bend6/Nfkbia	4
GO:0034644	cellular response to UV	4/279	97/25730	0.0412371	3.80298	2.89579	0.0213689	0.159831	0.13514	Aqp1/Trex1/Ddb2/Cdkn1a	4
GO:0002281	macrophage activation involved in immune response	2/279	21/25730	0.0952381	8.78307	3.73576	0.0214802	0.159831	0.13514	Trex1/Tnf	2
GO:0009159	deoxyribonucleoside monophosphate catabolic process	2/279	21/25730	0.0952381	8.78307	3.73576	0.0214802	0.159831	0.13514	Nt5c3/Pnp	2
GO:0019886	antigen processing and presentation of exogenous peptide antigen via MHC class II	2/279	21/25730	0.0952381	8.78307	3.73576	0.0214802	0.159831	0.13514	Fcgr2b/Unc93b1	2
GO:0034656	nucleobase-containing small molecule catabolic process	2/279	21/25730	0.0952381	8.78307	3.73576	0.0214802	0.159831	0.13514	Enpp4/Pnp	2
GO:0042448	progesterone metabolic process	2/279	21/25730	0.0952381	8.78307	3.73576	0.0214802	0.159831	0.13514	Akr1c14/Akr1c18	2
GO:0140131	positive regulation of lymphocyte chemotaxis	2/279	21/25730	0.0952381	8.78307	3.73576	0.0214802	0.159831	0.13514	Ccl5/Ccl7	2
GO:1900424	regulation of defense response to bacterium	2/279	21/25730	0.0952381	8.78307	3.73576	0.0214802	0.159831	0.13514	Nod2/Lgals9	2
GO:0022037	metencephalon development	5/279	146/25730	0.0342466	3.1583	2.73819	0.0216971	0.16084	0.135993	Fcgr2b/Nfix/Myo16/mt-Nd4/Kcne1	5
GO:0050870	positive regulation of T cell activation	7/279	255/25730	0.027451	2.53159	2.57346	0.0217162	0.16084	0.135993	Ccl5/Ccl2/Socs1/Lgals9/Ccdc88b/Lgals8/Pnp	7
GO:0002429	immune response-activating cell surface receptor signaling pathway	8/279	314/25730	0.0254777	2.34961	2.51931	0.0218082	0.161149	0.136255	Acod1/Themis2/Nod2/Pvrig/Plscr2/Nfkbia/Fcmr/Nos2	8
GO:0043029	T cell homeostasis	3/279	55/25730	0.0545455	5.0303	3.13274	0.0218657	0.161203	0.1363	Tcirg1/Fas/Gpr15lg	3
GO:0035094	response to nicotine	3/279	56/25730	0.0535714	4.94048	3.0907	0.0229227	0.168608	0.142561	Tnf/mt-Nd4/Chrna1	3
GO:0032495	response to muramyl dipeptide	2/279	22/25730	0.0909091	8.38384	3.62761	0.0234615	0.170769	0.144388	Nod2/Nfkbia	2
GO:0033762	response to glucagon	2/279	22/25730	0.0909091	8.38384	3.62761	0.0234615	0.170769	0.144388	Glp2r/mt-Cytb	2
GO:0045591	positive regulation of regulatory T cell differentiation	2/279	22/25730	0.0909091	8.38384	3.62761	0.0234615	0.170769	0.144388	Socs1/Lgals9	2
GO:0051797	regulation of hair follicle development	2/279	22/25730	0.0909091	8.38384	3.62761	0.0234615	0.170769	0.144388	Krt17/Tnf	2
GO:0006066	alcohol metabolic process	9/279	380/25730	0.0236842	2.18421	2.43497	0.0235247	0.170769	0.144388	Grk3/Akr1c14/Thrb/Aldh1b1/Apof/Itpka/Lrp1/Serpina12/Akr1c18	9
GO:0150076	neuroinflammatory response	4/279	100/25730	0.04	3.68889	2.82072	0.0235892	0.170769	0.144388	Ccl5/Tnf/Lrp1/Adcy1	4
GO:1900076	regulation of cellular response to insulin stimulus	4/279	100/25730	0.04	3.68889	2.82072	0.0235892	0.170769	0.144388	Tnf/Socs1/Serpina12/Ptprf	4
GO:0007204	positive regulation of cytosolic calcium ion concentration	6/279	203/25730	0.0295567	2.72578	2.58461	0.0237257	0.171348	0.144878	Ccrl2/Cxcl1/Cxcl2/Pml/Gng3/Lrp1	6
GO:0070661	leukocyte proliferation	9/279	381/25730	0.023622	2.17848	2.42641	0.0238744	0.171348	0.144878	Ccl5/Cfb/Tcirg1/Lgals9/Ccdc88b/Fcgr2b/Nfix/Pnp/Cdkn1a	9
GO:0010596	negative regulation of endothelial cell migration	3/279	57/25730	0.0526316	4.8538	3.04965	0.024007	0.171348	0.144878	Csprs/Gdf2/Tnf	3
GO:0043457	regulation of cellular respiration	3/279	57/25730	0.0526316	4.8538	3.04965	0.024007	0.171348	0.144878	Trex1/Tnf/Pnpt1	3
GO:0042303	molting cycle	5/279	150/25730	0.0333333	3.07407	2.66735	0.0240433	0.171348	0.144878	Krt16/Krt17/Tnf/Edar/Igfbp5	5
GO:0042633	hair cycle	5/279	150/25730	0.0333333	3.07407	2.66735	0.0240433	0.171348	0.144878	Krt16/Krt17/Tnf/Edar/Igfbp5	5
GO:0050773	regulation of dendrite development	5/279	150/25730	0.0333333	3.07407	2.66735	0.0240433	0.171348	0.144878	Zfp296/Itpka/Myo5b/Id1/Ptprf	5
GO:0001659	temperature homeostasis	6/279	204/25730	0.0294118	2.71242	2.57096	0.0242309	0.172303	0.145685	Ccl5/Tnf/Trpm8/Nod2/Id1/Fcor	6
GO:0042476	odontogenesis	5/279	151/25730	0.0331126	3.05372	2.65001	0.0246543	0.174926	0.147903	Aqp1/Tcirg1/Edar/Id3/Fam20a	5
GO:0071320	cellular response to cAMP	3/279	58/25730	0.0517241	4.77011	3.00954	0.0251187	0.176982	0.149642	Aqp1/Igfbp5/Kcne1	3
GO:1900077	negative regulation of cellular response to insulin stimulus	3/279	58/25730	0.0517241	4.77011	3.00954	0.0251187	0.176982	0.149642	Tnf/Socs1/Ptprf	3
GO:0051591	response to cAMP	4/279	102/25730	0.0392157	3.61656	2.77226	0.0251443	0.176982	0.149642	Aqp1/Pnpt1/Igfbp5/Kcne1	4
GO:0061013	regulation of mRNA catabolic process	6/279	206/25730	0.0291262	2.68608	2.5439	0.0252628	0.176982	0.149642	Tnf/Mov10/Tent5a/Apobec1/Rnasel/Pnpt1	6
GO:0030198	extracellular matrix organization	8/279	323/25730	0.0247678	2.28414	2.43164	0.0252637	0.176982	0.149642	Abi3bp/Tnf/Lrp1/Col4a3/Meltf/Lox/Col5a2/Vwa1	8
GO:0051592	response to calcium ion	5/279	152/25730	0.0328947	3.03363	2.63282	0.0252753	0.176982	0.149642	Rasa4/Apobec1/Itpka/mt-Cytb/Adcy1	5
GO:0002693	positive regulation of cellular extravasation	2/279	23/25730	0.0869565	8.01932	3.5261	0.0255148	0.177112	0.149752	Ccl2/Icam1	2
GO:0035234	ectopic germ cell programmed cell death	2/279	23/25730	0.0869565	8.01932	3.5261	0.0255148	0.177112	0.149752	Casp4/Insl6	2
GO:0046325	negative regulation of D-glucose import	2/279	23/25730	0.0869565	8.01932	3.5261	0.0255148	0.177112	0.149752	Tnf/Upk3b	2
GO:1901658	glycosyl compound catabolic process	2/279	23/25730	0.0869565	8.01932	3.5261	0.0255148	0.177112	0.149752	Enpp4/Pnp	2
GO:0002221	pattern recognition receptor signaling pathway	8/279	324/25730	0.0246914	2.27709	2.42208	0.02567	0.177422	0.150013	Acod1/Slc15a3/Trex1/Tnf/Nod2/Casp4/Nfkbia/Unc93b1	8
GO:0045229	external encapsulating structure organization	8/279	324/25730	0.0246914	2.27709	2.42208	0.02567	0.177422	0.150013	Abi3bp/Tnf/Lrp1/Col4a3/Meltf/Lox/Col5a2/Vwa1	8
GO:0006754	ATP biosynthetic process	4/279	103/25730	0.038835	3.58145	2.74849	0.0259445	0.178933	0.151291	mt-Nd4/mt-Atp8/mt-Nd4l/mt-Nd1	4
GO:0043062	extracellular structure organization	8/279	325/25730	0.0246154	2.27009	2.41255	0.0260807	0.179487	0.15176	Abi3bp/Tnf/Lrp1/Col4a3/Meltf/Lox/Col5a2/Vwa1	8
GO:0015804	neutral amino acid transport	3/279	59/25730	0.0508475	4.68927	2.97034	0.0262577	0.179933	0.152137	Sfxn2/Nfkbie/Slc38a1	3
GO:0031098	stress-activated protein kinase signaling cascade	3/279	59/25730	0.0508475	4.68927	2.97034	0.0262577	0.179933	0.152137	Nod2/Fas/Usp25	3
GO:0048144	fibroblast proliferation	5/279	154/25730	0.0324675	2.99423	2.59884	0.0265471	0.181141	0.153159	Aqp1/Btc/Socs1/Pml/Cdkn1a	5
GO:1901655	cellular response to ketone	5/279	154/25730	0.0324675	2.99423	2.59884	0.0265471	0.181141	0.153159	Aqp1/Acod1/Ccl2/Akr1c18/Adcy1	5
GO:0048814	regulation of dendrite morphogenesis	4/279	104/25730	0.0384615	3.54701	2.72501	0.0267598	0.182205	0.154058	Itpka/Myo5b/Id1/Ptprf	4
GO:0043487	regulation of RNA stability	6/279	210/25730	0.0285714	2.63492	2.49073	0.0274137	0.185819	0.157114	Tnf/Mov10/Tent5a/Apobec1/Rnasel/Pnpt1	6
GO:0036230	granulocyte activation	3/279	60/25730	0.05	4.61111	2.932	0.027424	0.185819	0.157114	Ccl5/Tnf/Dnase1l3	3
GO:0009158	ribonucleoside monophosphate catabolic process	2/279	24/25730	0.0833333	7.68519	3.43054	0.0276382	0.185819	0.157114	Nt5c3/Pnp	2
GO:0045056	transcytosis	2/279	24/25730	0.0833333	7.68519	3.43054	0.0276382	0.185819	0.157114	Lrp1/Fcmr	2
GO:0070166	enamel mineralization	2/279	24/25730	0.0833333	7.68519	3.43054	0.0276382	0.185819	0.157114	Tcirg1/Fam20a	2
GO:1901739	regulation of myoblast fusion	2/279	24/25730	0.0833333	7.68519	3.43054	0.0276382	0.185819	0.157114	Cxcl10/Cxcl9	2
GO:1901293	nucleoside phosphate biosynthetic process	8/279	329/25730	0.0243161	2.24249	2.37479	0.0277697	0.186313	0.157531	Rd3/Pnp/Pdk1/mt-Nd4/mt-Atp8/mt-Nd4l/mt-Nd1/Adcy1	8
GO:0098773	skin epidermis development	5/279	156/25730	0.0320513	2.95584	2.56541	0.027859	0.186522	0.157708	Krt16/Krt17/Tnf/Edar/Igfbp5	5
GO:0032637	interleukin-8 production	4/279	106/25730	0.0377358	3.48008	2.6789	0.0284362	0.189594	0.160305	Gdf2/Tnf/Nod2/Nos2	4
GO:0032677	regulation of interleukin-8 production	4/279	106/25730	0.0377358	3.48008	2.6789	0.0284362	0.189594	0.160305	Gdf2/Tnf/Nod2/Nos2	4
GO:0006639	acylglycerol metabolic process	5/279	157/25730	0.0318471	2.93701	2.5489	0.0285302	0.189826	0.160502	Thrb/Apof/Apobec1/Serpina12/Rgn	5
GO:0071622	regulation of granulocyte chemotaxis	3/279	61/25730	0.0491803	4.53552	2.89451	0.0286176	0.190014	0.16066	Ccl5/Ccl2/Nod2	3
GO:0044092	negative regulation of molecular function	5/279	158/25730	0.0316456	2.91842	2.53252	0.0292115	0.193157	0.163318	Acod1/Rd3/Ptprh/Ptprf/Kcne1	5
GO:0050792	regulation of viral process	5/279	158/25730	0.0316456	2.91842	2.53252	0.0292115	0.193157	0.163318	Ccl5/Csprs/Tnf/Rnasel/Apobec3	5
GO:1903037	regulation of leukocyte cell-cell adhesion	9/279	396/25730	0.0227273	2.09596	2.30118	0.0295731	0.195146	0.164999	Ccl5/Ccl2/Tnf/Socs1/Lgals9/Ccdc88b/Lgals8/Pnp/Icam1	9
GO:0002495	antigen processing and presentation of peptide antigen via MHC class II	2/279	25/25730	0.08	7.37778	3.34035	0.0298302	0.195235	0.165075	Fcgr2b/Unc93b1	2
GO:0010759	positive regulation of macrophage chemotaxis	2/279	25/25730	0.08	7.37778	3.34035	0.0298302	0.195235	0.165075	Ccl5/Ccl2	2
GO:0010818	T cell chemotaxis	2/279	25/25730	0.08	7.37778	3.34035	0.0298302	0.195235	0.165075	Cxcl10/Ccl5	2
GO:1902644	tertiary alcohol metabolic process	2/279	25/25730	0.08	7.37778	3.34035	0.0298302	0.195235	0.165075	Akr1c14/Akr1c18	2
GO:0006638	neutral lipid metabolic process	5/279	159/25730	0.0314465	2.90007	2.51626	0.0299031	0.195314	0.165142	Thrb/Apof/Apobec1/Serpina12/Rgn	5
GO:0002758	innate immune response-activating signaling pathway	8/279	334/25730	0.0239521	2.20892	2.32835	0.0299858	0.195456	0.165262	Acod1/Slc15a3/Trex1/Tnf/Nod2/Casp4/Nfkbia/Unc93b1	8
GO:0050921	positive regulation of chemotaxis	5/279	160/25730	0.03125	2.88194	2.50013	0.0306048	0.199087	0.168331	Cxcl10/Ccl5/Ccl2/Ccl7/F7	5
GO:0018108	peptidyl-tyrosine phosphorylation	3/279	63/25730	0.047619	4.39153	2.82189	0.0310862	0.201809	0.170633	Ptk6/Srms/Ltk	3
GO:0050863	regulation of T cell activation	9/279	400/25730	0.0225	2.075	2.26873	0.0312409	0.202067	0.170851	Ccl5/Ccl2/Trex1/Socs1/Lgals9/Fas/Ccdc88b/Lgals8/Pnp	9
GO:0009306	protein secretion	10/279	465/25730	0.0215054	1.98327	2.24028	0.031252	0.202067	0.170851	Ccl5/Hcar2/Tacr2/Fam3b/Tnf/Tcirg1/Nlgn2/Slc25a22/Lrp1/Nos2	10
GO:0015980	energy derivation by oxidation of organic compounds	10/279	466/25730	0.0214592	1.97902	2.23302	0.0316448	0.204195	0.172651	Trex1/Tnf/Cyct/Pnpt1/Pdk1/mt-Nd4/mt-Cytb/mt-Atp8/mt-Nd4l/mt-Nd1	10
GO:0019079	viral genome replication	4/279	110/25730	0.0363636	3.35354	2.58993	0.0319727	0.204998	0.173329	Ccl5/Tnf/Rnasel/Apobec3	4
GO:0050848	regulation of calcium-mediated signaling	4/279	110/25730	0.0363636	3.35354	2.58993	0.0319727	0.204998	0.173329	Pcp4/Tnf/Rgn/Myh7b	4
GO:0097696	cell surface receptor signaling pathway via STAT	5/279	162/25730	0.0308642	2.84636	2.46824	0.0320393	0.204998	0.173329	Ccl5/Ptk6/Tnf/Socs1/Ghr	5
GO:2000377	regulation of reactive oxygen species metabolic process	5/279	162/25730	0.0308642	2.84636	2.46824	0.0320393	0.204998	0.173329	Acod1/Cxcl1/Tnf/Fas/Cdkn1a	5
GO:0002544	chronic inflammatory response	2/279	26/25730	0.0769231	7.09402	3.255	0.0320888	0.204998	0.173329	Ccl2/Tnf	2
GO:0008631	intrinsic apoptotic signaling pathway in response to oxidative stress	3/279	64/25730	0.046875	4.32292	2.78671	0.0323611	0.205103	0.173418	Daxx/Pml/Pdk1	3
GO:0018212	peptidyl-tyrosine modification	3/279	64/25730	0.046875	4.32292	2.78671	0.0323611	0.205103	0.173418	Ptk6/Srms/Ltk	3
GO:0060443	mammary gland morphogenesis	3/279	64/25730	0.046875	4.32292	2.78671	0.0323611	0.205103	0.173418	Ccl2/Pml/Igfbp5	3
GO:1901224	positive regulation of non-canonical NF-kappaB signal transduction	3/279	64/25730	0.046875	4.32292	2.78671	0.0323611	0.205103	0.173418	Tnf/Nod2/Edar	3
GO:0035592	establishment of protein localization to extracellular region	10/279	468/25730	0.0213675	1.97056	2.21857	0.0324408	0.205202	0.173502	Ccl5/Hcar2/Tacr2/Fam3b/Tnf/Tcirg1/Nlgn2/Slc25a22/Lrp1/Nos2	10
GO:0001942	hair follicle development	4/279	111/25730	0.036036	3.32332	2.56833	0.0328953	0.207668	0.175587	Krt17/Tnf/Edar/Igfbp5	4
GO:0022612	gland morphogenesis	5/279	164/25730	0.0304878	2.81165	2.43684	0.0335151	0.209413	0.177063	Ccl2/Tnf/Pml/Edar/Igfbp5	5
GO:0019748	secondary metabolic process	3/279	65/25730	0.0461538	4.25641	2.75224	0.033663	0.209413	0.177063	Akr1c14/Akr1c18/Fmo2	3
GO:0032387	negative regulation of intracellular transport	3/279	65/25730	0.0461538	4.25641	2.75224	0.033663	0.209413	0.177063	Csprs/Arhgap8/Nfkbia	3
GO:0032613	interleukin-10 production	3/279	65/25730	0.0461538	4.25641	2.75224	0.033663	0.209413	0.177063	Nod2/Lgals9/Fcgr2b	3
GO:0032653	regulation of interleukin-10 production	3/279	65/25730	0.0461538	4.25641	2.75224	0.033663	0.209413	0.177063	Nod2/Lgals9/Fcgr2b	3
GO:1905039	carboxylic acid transmembrane transport	5/279	165/25730	0.030303	2.79461	2.42131	0.0342686	0.209413	0.177063	Tnf/Sfxn2/Nfkbie/Slc38a1/Slc25a22	5
GO:0009895	negative regulation of catabolic process	9/279	407/25730	0.022113	2.03931	2.21282	0.0343155	0.209413	0.177063	Hcar2/Tnf/Pml/Tent5a/Apobec1/Usp25/Rilp/Rgn/Nos2	9
GO:0002327	immature B cell differentiation	2/279	27/25730	0.0740741	6.83128	3.17406	0.0344125	0.209413	0.177063	Cfb/Spib	2
GO:0002504	antigen processing and presentation of peptide or polysaccharide antigen via MHC class II	2/279	27/25730	0.0740741	6.83128	3.17406	0.0344125	0.209413	0.177063	Fcgr2b/Unc93b1	2
GO:0007039	protein catabolic process in the vacuole	2/279	27/25730	0.0740741	6.83128	3.17406	0.0344125	0.209413	0.177063	Tcirg1/Lrp1	2
GO:0009264	deoxyribonucleotide catabolic process	2/279	27/25730	0.0740741	6.83128	3.17406	0.0344125	0.209413	0.177063	Nt5c3/Pnp	2
GO:0030194	positive regulation of blood coagulation	2/279	27/25730	0.0740741	6.83128	3.17406	0.0344125	0.209413	0.177063	Enpp4/F7	2
GO:0046386	deoxyribose phosphate catabolic process	2/279	27/25730	0.0740741	6.83128	3.17406	0.0344125	0.209413	0.177063	Nt5c3/Pnp	2
GO:0046716	muscle cell cellular homeostasis	2/279	27/25730	0.0740741	6.83128	3.17406	0.0344125	0.209413	0.177063	Lox/Chrna1	2
GO:0051457	maintenance of protein location in nucleus	2/279	27/25730	0.0740741	6.83128	3.17406	0.0344125	0.209413	0.177063	Csprs/Pml	2
GO:1900048	positive regulation of hemostasis	2/279	27/25730	0.0740741	6.83128	3.17406	0.0344125	0.209413	0.177063	Enpp4/F7	2
GO:1901317	regulation of flagellated sperm motility	2/279	27/25730	0.0740741	6.83128	3.17406	0.0344125	0.209413	0.177063	Tacr2/Rgn	2
GO:1904754	positive regulation of vascular associated smooth muscle cell migration	2/279	27/25730	0.0740741	6.83128	3.17406	0.0344125	0.209413	0.177063	Lrp1/Igfbp5	2
GO:2000810	regulation of bicellular tight junction assembly	2/279	27/25730	0.0740741	6.83128	3.17406	0.0344125	0.209413	0.177063	Gdf2/Tnf	2
GO:0071692	protein localization to extracellular region	10/279	473/25730	0.0211416	1.94973	2.18273	0.0344922	0.209501	0.177137	Ccl5/Hcar2/Tacr2/Fam3b/Tnf/Tcirg1/Nlgn2/Slc25a22/Lrp1/Nos2	10
GO:0002275	myeloid cell activation involved in immune response	4/279	113/25730	0.0353982	3.2645	2.52586	0.0347869	0.210593	0.17806	Trex1/Tnf/Dnase1l3/Gpr15lg	4
GO:1901654	response to ketone	7/279	282/25730	0.0248227	2.2892	2.27919	0.0348033	0.210593	0.17806	Aqp1/Acod1/Ccl2/Ghr/F7/Akr1c18/Adcy1	7
GO:0006956	complement activation	3/279	66/25730	0.0454545	4.19192	2.71846	0.0349918	0.210937	0.178352	C4b/Cfb/C2	3
GO:1903078	positive regulation of protein localization to plasma membrane	3/279	66/25730	0.0454545	4.19192	2.71846	0.0349918	0.210937	0.178352	Tnf/Lrp1/Myo5b	3
GO:0006163	purine nucleotide metabolic process	10/279	475/25730	0.0210526	1.94152	2.16852	0.0353376	0.212622	0.179776	Trex1/Rd3/Pnp/Slc25a22/mt-Nd4/mt-Atp8/mt-Nd4l/mt-Nd1/Fmo2/Adcy1	10
GO:0022404	molting cycle process	4/279	114/25730	0.0350877	3.23587	2.50498	0.0357559	0.213935	0.180886	Krt17/Tnf/Edar/Igfbp5	4
GO:0022405	hair cycle process	4/279	114/25730	0.0350877	3.23587	2.50498	0.0357559	0.213935	0.180886	Krt17/Tnf/Edar/Igfbp5	4
GO:0097061	dendritic spine organization	4/279	114/25730	0.0350877	3.23587	2.50498	0.0357559	0.213935	0.180886	Tanc2/Fcgr2b/Itpka/Myo5b	4
GO:0006693	prostaglandin metabolic process	3/279	67/25730	0.0447761	4.12935	2.68534	0.0363474	0.214185	0.181098	Akr1c14/Gsta1/Akr1c18	3
GO:0050920	regulation of chemotaxis	6/279	225/25730	0.0266667	2.45926	2.30182	0.0365459	0.214185	0.181098	Cxcl10/Ccl5/Ccl2/Ccl7/Nod2/F7	6
GO:0071383	cellular response to steroid hormone stimulus	6/279	225/25730	0.0266667	2.45926	2.30182	0.0365459	0.214185	0.181098	Aqp1/Acod1/Ccl2/Daxx/Ugt1a6b/Pde3a	6
GO:0007156	homophilic cell adhesion via plasma membrane adhesion molecules	5/279	168/25730	0.0297619	2.74471	2.37543	0.0365919	0.214185	0.181098	Igsf9b/Amigo2/Pcdhga5/Ptprf/Pcdhb20	5
GO:0002833	positive regulation of response to biotic stimulus	10/279	478/25730	0.0209205	1.92934	2.14733	0.0366327	0.214185	0.181098	Acod1/Slc15a3/Cxcl1/Trex1/Tnf/Nod2/Casp4/Lgals9/Nfkbia/Unc93b1	10
GO:0033209	tumor necrosis factor-mediated signaling pathway	4/279	115/25730	0.0347826	3.20773	2.48433	0.0367405	0.214185	0.181098	Naip5/Tnf/Fas/Nfkbia	4
GO:0006706	steroid catabolic process	2/279	28/25730	0.0714286	6.5873	3.09713	0.0367995	0.214185	0.181098	Akr1c14/Akr1c18	2
GO:0009110	vitamin biosynthetic process	2/279	28/25730	0.0714286	6.5873	3.09713	0.0367995	0.214185	0.181098	Tnf/Rgn	2
GO:0009125	nucleoside monophosphate catabolic process	2/279	28/25730	0.0714286	6.5873	3.09713	0.0367995	0.214185	0.181098	Nt5c3/Pnp	2
GO:0010743	regulation of macrophage derived foam cell differentiation	2/279	28/25730	0.0714286	6.5873	3.09713	0.0367995	0.214185	0.181098	Tnf/Nfkbia	2
GO:0060009	Sertoli cell development	2/279	28/25730	0.0714286	6.5873	3.09713	0.0367995	0.214185	0.181098	Fndc3a/Icam1	2
GO:0097062	dendritic spine maintenance	2/279	28/25730	0.0714286	6.5873	3.09713	0.0367995	0.214185	0.181098	Fcgr2b/Itpka	2
GO:1903975	regulation of glial cell migration	2/279	28/25730	0.0714286	6.5873	3.09713	0.0367995	0.214185	0.181098	Fas/Lrp1	2
GO:1904322	cellular response to forskolin	2/279	28/25730	0.0714286	6.5873	3.09713	0.0367995	0.214185	0.181098	Akr1c18/Adcy1	2
GO:1904996	positive regulation of leukocyte adhesion to vascular endothelial cell	2/279	28/25730	0.0714286	6.5873	3.09713	0.0367995	0.214185	0.181098	Tnf/Icam1	2
GO:1903825	organic acid transmembrane transport	5/279	169/25730	0.0295858	2.72847	2.36035	0.0373874	0.216456	0.183018	Tnf/Sfxn2/Nfkbie/Slc38a1/Slc25a22	5
GO:0022604	regulation of cell morphogenesis	7/279	287/25730	0.0243902	2.24932	2.2284	0.0376978	0.216456	0.183018	Ccl2/Ccl7/Mov10/Icam1/Itpka/Myo5b/Ptprf	7
GO:0045444	fat cell differentiation	7/279	287/25730	0.0243902	2.24932	2.2284	0.0376978	0.216456	0.183018	Tnf/Socs1/Rnasel/Selenbp1/Tph1/Fcor/Bnip3	7
GO:0071560	cellular response to transforming growth factor beta stimulus	7/279	287/25730	0.0243902	2.24932	2.2284	0.0376978	0.216456	0.183018	Ccl2/Lgals9/Pml/Pde3a/Lrp1/Lox/Akr1c18	7
GO:0001836	release of cytochrome c from mitochondria	3/279	68/25730	0.0441176	4.06863	2.65286	0.0377296	0.216456	0.183018	Tnfsf10/Fas/Bnip3	3
GO:0006692	prostanoid metabolic process	3/279	68/25730	0.0441176	4.06863	2.65286	0.0377296	0.216456	0.183018	Akr1c14/Gsta1/Akr1c18	3
GO:0050775	positive regulation of dendrite morphogenesis	3/279	68/25730	0.0441176	4.06863	2.65286	0.0377296	0.216456	0.183018	Itpka/Myo5b/Ptprf	3
GO:0090303	positive regulation of wound healing	3/279	68/25730	0.0441176	4.06863	2.65286	0.0377296	0.216456	0.183018	Ccl2/Enpp4/F7	3
GO:0050680	negative regulation of epithelial cell proliferation	5/279	170/25730	0.0294118	2.71242	2.34539	0.0381934	0.218726	0.184937	Gdf2/Ccl2/Tnf/Col4a3/Rgn	5
GO:0050708	regulation of protein secretion	8/279	351/25730	0.022792	2.10193	2.17637	0.0384241	0.219654	0.185722	Ccl5/Hcar2/Tnf/Tcirg1/Nlgn2/Slc25a22/Lrp1/Nos2	8
GO:0071482	cellular response to light stimulus	4/279	117/25730	0.034188	3.1529	2.44369	0.0387561	0.221158	0.186993	Aqp1/Trex1/Ddb2/Cdkn1a	4
GO:0010666	positive regulation of cardiac muscle cell apoptotic process	2/279	29/25730	0.0689655	6.36015	3.02386	0.0392483	0.221992	0.187698	Ltk/Bnip3	2
GO:0031649	heat generation	2/279	29/25730	0.0689655	6.36015	3.02386	0.0392483	0.221992	0.187698	Ccl5/Tnf	2
GO:0043043	peptide biosynthetic process	2/279	29/25730	0.0689655	6.36015	3.02386	0.0392483	0.221992	0.187698	Ggt5/Nod2	2
GO:0060080	inhibitory postsynaptic potential	2/279	29/25730	0.0689655	6.36015	3.02386	0.0392483	0.221992	0.187698	Igsf9b/Nlgn2	2
GO:1903599	positive regulation of autophagy of mitochondrion	2/279	29/25730	0.0689655	6.36015	3.02386	0.0392483	0.221992	0.187698	Nod2/Bnip3	2
GO:0010770	positive regulation of cell morphogenesis	3/279	70/25730	0.0428571	3.95238	2.58973	0.0405737	0.228682	0.193355	Itpka/Myo5b/Ptprf	3
GO:0048008	platelet-derived growth factor receptor signaling pathway	3/279	70/25730	0.0428571	3.95238	2.58973	0.0405737	0.228682	0.193355	F7/Lrp1/Lox	3
GO:0051928	positive regulation of calcium ion transport	4/279	119/25730	0.0336134	3.09991	2.40393	0.0408339	0.229744	0.194253	Cxcl10/Ccl5/Cxcl9/Ccl2	4
GO:0008544	epidermis development	9/279	421/25730	0.0213777	1.9715	2.10429	0.0410786	0.230519	0.194908	Krt16/Krt17/Tnf/Mcoln3/Edar/Sprr1a/Slc44a4/Igfbp5/Cdkn1a	9
GO:0002263	cell activation involved in immune response	8/279	356/25730	0.0224719	2.07241	2.1333	0.0411809	0.230519	0.194908	Trex1/Tnf/Dnase1l3/Lgals9/Lgals8/Icam1/Lrp1/Gpr15lg	8
GO:0043269	regulation of monoatomic ion transport	10/279	488/25730	0.0204918	1.8898	2.07779	0.0411872	0.230519	0.194908	Cxcl10/Ccl5/Tacr2/Cxcl9/Ccl2/Cxcl1/Tcirg1/Pml/Icam1/Kcne1	10
GO:0072331	signal transduction by p53 class mediator	5/279	174/25730	0.0287356	2.65006	2.2866	0.0415234	0.231687	0.195896	Csprs/Pml/Shisa5/Pla2r1/Cdkn1a	5
GO:0006120	mitochondrial electron transport, NADH to ubiquinone	2/279	30/25730	0.0666667	6.14815	2.95397	0.0417572	0.231687	0.195896	mt-Nd4/mt-Nd1	2
GO:0010829	negative regulation of D-glucose transmembrane transport	2/279	30/25730	0.0666667	6.14815	2.95397	0.0417572	0.231687	0.195896	Tnf/Upk3b	2
GO:0060907	positive regulation of macrophage cytokine production	2/279	30/25730	0.0666667	6.14815	2.95397	0.0417572	0.231687	0.195896	Nod2/Casp4	2
GO:0071480	cellular response to gamma radiation	2/279	30/25730	0.0666667	6.14815	2.95397	0.0417572	0.231687	0.195896	Trex1/Cdkn1a	2
GO:0006749	glutathione metabolic process	3/279	71/25730	0.0422535	3.89671	2.55903	0.0420353	0.232828	0.19686	Ggt5/Gsta5/Gsta1	3
GO:0045637	regulation of myeloid cell differentiation	6/279	234/25730	0.025641	2.36467	2.19564	0.0428619	0.236997	0.200385	Ccl5/Clec2d/Tnf/Fas/Nfkbia/Lox	6
GO:0019217	regulation of fatty acid metabolic process	4/279	121/25730	0.0330579	3.04867	2.36499	0.0429738	0.237206	0.200562	Trex1/Pdk1/Rgn/Fmo2	4
GO:0050729	positive regulation of inflammatory response	5/279	176/25730	0.0284091	2.61995	2.25782	0.0432523	0.238176	0.201383	Ccl5/Ccl7/Tnf/Casp4/Nfkbia	5
GO:0071559	response to transforming growth factor beta	7/279	296/25730	0.0236486	2.18093	2.13956	0.043298	0.238176	0.201383	Ccl2/Lgals9/Pml/Pde3a/Lrp1/Lox/Akr1c18	7
GO:0043588	skin development	8/279	361/25730	0.0221607	2.04371	2.09094	0.0440662	0.239712	0.202681	Krt16/Krt17/Tnf/Edar/Sprr1a/Igfbp5/Cdkn1a/Col5a2	8
GO:0045471	response to ethanol	5/279	177/25730	0.0282486	2.60515	2.24358	0.0441327	0.239712	0.202681	Ccl2/Ccl7/Apobec1/mt-Nd4/mt-Cytb	5
GO:0006473	protein acetylation	2/279	31/25730	0.0645161	5.94982	2.88718	0.0443246	0.239712	0.202681	Pml/Fcor	2
GO:0010663	positive regulation of striated muscle cell apoptotic process	2/279	31/25730	0.0645161	5.94982	2.88718	0.0443246	0.239712	0.202681	Ltk/Bnip3	2
GO:0010742	macrophage derived foam cell differentiation	2/279	31/25730	0.0645161	5.94982	2.88718	0.0443246	0.239712	0.202681	Tnf/Nfkbia	2
GO:0032891	negative regulation of organic acid transport	2/279	31/25730	0.0645161	5.94982	2.88718	0.0443246	0.239712	0.202681	Tnf/Pla2r1	2
GO:0034138	toll-like receptor 3 signaling pathway	2/279	31/25730	0.0645161	5.94982	2.88718	0.0443246	0.239712	0.202681	Tnf/Unc93b1	2
GO:0050995	negative regulation of lipid catabolic process	2/279	31/25730	0.0645161	5.94982	2.88718	0.0443246	0.239712	0.202681	Hcar2/Tnf	2
GO:1905523	positive regulation of macrophage migration	2/279	31/25730	0.0645161	5.94982	2.88718	0.0443246	0.239712	0.202681	Ccl5/Ccl2	2
GO:1905562	regulation of vascular endothelial cell proliferation	2/279	31/25730	0.0645161	5.94982	2.88718	0.0443246	0.239712	0.202681	Ccl2/Col4a3	2
GO:0062197	cellular response to chemical stress	8/279	362/25730	0.0220994	2.03806	2.08255	0.0446589	0.241063	0.203823	Aqp1/Trex1/Fas/Pml/Pla2r1/Pnpt1/Serpinb6b/Bnip3	8
GO:0050830	defense response to Gram-positive bacterium	5/279	178/25730	0.0280899	2.59051	2.22944	0.0450238	0.241063	0.203823	Mpeg1/Tnf/Nod2/Casp4/Gpr15lg	5
GO:0014911	positive regulation of smooth muscle cell migration	3/279	73/25730	0.0410959	3.78995	2.49929	0.0450369	0.241063	0.203823	Ccl5/Lrp1/Igfbp5	3
GO:0046324	regulation of D-glucose import	3/279	73/25730	0.0410959	3.78995	2.49929	0.0450369	0.241063	0.203823	Tnf/Rnasel/Upk3b	3
GO:0071385	cellular response to glucocorticoid stimulus	3/279	73/25730	0.0410959	3.78995	2.49929	0.0450369	0.241063	0.203823	Aqp1/Ccl2/Ugt1a6b	3
GO:0002377	immunoglobulin production	4/279	123/25730	0.0325203	2.9991	2.32685	0.0451758	0.241063	0.203823	Trex1/Tnf/Nuggc/Fcgr2b	4
GO:0032355	response to estradiol	4/279	123/25730	0.0325203	2.9991	2.32685	0.0451758	0.241063	0.203823	Ccl2/Cxcl2/Ghr/F7	4
GO:1903900	regulation of viral life cycle	4/279	124/25730	0.0322581	2.97491	2.30807	0.0463001	0.244822	0.207002	Ccl5/Tnf/Rnasel/Apobec3	4
GO:0050678	regulation of epithelial cell proliferation	9/279	431/25730	0.0208817	1.92575	2.02929	0.0464279	0.244822	0.207002	Ccl5/Gdf2/Ccl2/Tnf/Nod2/Col4a3/Id1/Rgn/Gpr15lg	9
GO:0002712	regulation of B cell mediated immunity	3/279	74/25730	0.0405405	3.73874	2.47021	0.0465767	0.244822	0.207002	Tnf/Nod2/Fcgr2b	3
GO:0002889	regulation of immunoglobulin mediated immune response	3/279	74/25730	0.0405405	3.73874	2.47021	0.0465767	0.244822	0.207002	Tnf/Nod2/Fcgr2b	3
GO:1900046	regulation of hemostasis	3/279	74/25730	0.0405405	3.73874	2.47021	0.0465767	0.244822	0.207002	Enpp4/F7/Tph1	3
GO:0007565	female pregnancy	6/279	239/25730	0.0251046	2.3152	2.13875	0.0466494	0.244822	0.207002	Acod1/Ccl2/Lgals9/Slc38a1/Igfbp5/Akr1c18	6
GO:0045930	negative regulation of mitotic cell cycle	6/279	239/25730	0.0251046	2.3152	2.13875	0.0466494	0.244822	0.207002	Ccl2/Trex1/Tnf/Pml/Myo16/Cdkn1a	6
GO:0001780	neutrophil homeostasis	2/279	32/25730	0.0625	5.76389	2.82324	0.046949	0.244822	0.207002	Hcar2/Fcgr2b	2
GO:0016540	protein autoprocessing	2/279	32/25730	0.0625	5.76389	2.82324	0.046949	0.244822	0.207002	Myrfl/Casp4	2
GO:0042634	regulation of hair cycle	2/279	32/25730	0.0625	5.76389	2.82324	0.046949	0.244822	0.207002	Krt17/Tnf	2
GO:0048266	behavioral response to pain	2/279	32/25730	0.0625	5.76389	2.82324	0.046949	0.244822	0.207002	Scn3a/Vwa1	2
GO:0050820	positive regulation of coagulation	2/279	32/25730	0.0625	5.76389	2.82324	0.046949	0.244822	0.207002	Enpp4/F7	2
GO:0061484	hematopoietic stem cell homeostasis	2/279	32/25730	0.0625	5.76389	2.82324	0.046949	0.244822	0.207002	Tcirg1/Fstl1	2
GO:1904321	response to forskolin	2/279	32/25730	0.0625	5.76389	2.82324	0.046949	0.244822	0.207002	Akr1c18/Adcy1	2
GO:0016032	viral process	7/279	303/25730	0.0231023	2.13055	2.07264	0.0480073	0.249934	0.211324	Ccl5/Csprs/Naip5/Tnf/Rnasel/Apobec3/Icam1	7
GO:0038061	non-canonical NF-kappaB signal transduction	4/279	126/25730	0.031746	2.92769	2.27107	0.0485952	0.252176	0.21322	Tnf/Nod2/Edar/Nfkbia	4
GO:0106027	neuron projection organization	4/279	126/25730	0.031746	2.92769	2.27107	0.0485952	0.252176	0.21322	Tanc2/Fcgr2b/Itpka/Myo5b	4
GO:0002218	activation of innate immune response	8/279	369/25730	0.0216802	1.9994	2.02455	0.0489548	0.253166	0.214056	Acod1/Slc15a3/Trex1/Tnf/Nod2/Casp4/Nfkbia/Unc93b1	8
GO:0002719	negative regulation of cytokine production involved in immune response	2/279	33/25730	0.0606061	5.58923	2.76195	0.0496289	0.253166	0.214056	Tnf/Nod2	2
GO:0032691	negative regulation of interleukin-1 beta production	2/279	33/25730	0.0606061	5.58923	2.76195	0.0496289	0.253166	0.214056	Serpinb1c/Pml	2
GO:0090077	foam cell differentiation	2/279	33/25730	0.0606061	5.58923	2.76195	0.0496289	0.253166	0.214056	Tnf/Nfkbia	2
GO:0097186	amelogenesis	2/279	33/25730	0.0606061	5.58923	2.76195	0.0496289	0.253166	0.214056	Tcirg1/Fam20a	2
GO:0101023	vascular endothelial cell proliferation	2/279	33/25730	0.0606061	5.58923	2.76195	0.0496289	0.253166	0.214056	Ccl2/Col4a3	2
GO:0001885	endothelial cell development	3/279	76/25730	0.0394737	3.64035	2.41353	0.0497332	0.253166	0.214056	Tnf/Icam1/Id1	3
GO:0008347	glial cell migration	3/279	76/25730	0.0394737	3.64035	2.41353	0.0497332	0.253166	0.214056	Ccl2/Fas/Lrp1	3
GO:0031102	neuron projection regeneration	3/279	76/25730	0.0394737	3.64035	2.41353	0.0497332	0.253166	0.214056	Fas/Lrp1/Ptprf	3
GO:0045185	maintenance of protein location	3/279	76/25730	0.0394737	3.64035	2.41353	0.0497332	0.253166	0.214056	Csprs/Lgals9/Pml	3
GO:0045744	negative regulation of G protein-coupled receptor signaling pathway	3/279	76/25730	0.0394737	3.64035	2.41353	0.0497332	0.253166	0.214056	Ccl5/Grk3/Pde3a	3
GO:0048255	mRNA stabilization	3/279	76/25730	0.0394737	3.64035	2.41353	0.0497332	0.253166	0.214056	Tnf/Tent5a/Apobec1	3
GO:0050679	positive regulation of epithelial cell proliferation	6/279	243/25730	0.0246914	2.27709	2.09424	0.0498246	0.253229	0.21411	Ccl5/Gdf2/Ccl2/Tnf/Nod2/Id1	6
GO:0007159	leukocyte cell-cell adhesion	9/279	438/25730	0.0205479	1.89498	1.97796	0.050437	0.255936	0.216399	Ccl5/Ccl2/Tnf/Socs1/Lgals9/Ccdc88b/Lgals8/Pnp/Icam1	9
GO:0071478	cellular response to radiation	5/279	184/25730	0.0271739	2.50604	2.14657	0.0505959	0.256337	0.216737	Aqp1/Trex1/Tnf/Ddb2/Cdkn1a	5
GO:0002444	myeloid leukocyte mediated immunity	4/279	128/25730	0.03125	2.88194	2.23479	0.0509522	0.257734	0.217919	Cxcl1/Dnase1l3/Fcgr2b/Gpr15lg	4
GO:0060390	regulation of SMAD protein signal transduction	3/279	77/25730	0.038961	3.59307	2.3859	0.0513497	0.258928	0.218929	Gdf2/Lgals9/Lrp1	3
GO:1902475	L-alpha-amino acid transmembrane transport	3/279	77/25730	0.038961	3.59307	2.3859	0.0513497	0.258928	0.218929	Tnf/Slc38a1/Slc25a22	3
GO:0050886	endocrine process	4/279	129/25730	0.0310078	2.8596	2.21691	0.0521538	0.261162	0.220818	Aqp1/Hcar2/Ecrg4/Tacr2	4
GO:0002675	positive regulation of acute inflammatory response	2/279	34/25730	0.0588235	5.42484	2.70312	0.0523627	0.261162	0.220818	Ccl5/Tnf	2
GO:0015813	L-glutamate transmembrane transport	2/279	34/25730	0.0588235	5.42484	2.70312	0.0523627	0.261162	0.220818	Tnf/Slc25a22	2
GO:0046823	negative regulation of nucleocytoplasmic transport	2/279	34/25730	0.0588235	5.42484	2.70312	0.0523627	0.261162	0.220818	Csprs/Nfkbia	2
GO:0060142	regulation of syncytium formation by plasma membrane fusion	2/279	34/25730	0.0588235	5.42484	2.70312	0.0523627	0.261162	0.220818	Cxcl10/Cxcl9	2
GO:1900017	positive regulation of cytokine production involved in inflammatory response	2/279	34/25730	0.0588235	5.42484	2.70312	0.0523627	0.261162	0.220818	Tnf/Nod2	2
GO:0051250	negative regulation of lymphocyte activation	5/279	186/25730	0.0268817	2.47909	2.11967	0.0525393	0.261636	0.221218	Bank1/Socs1/Lgals9/Fas/Fcgr2b	5
GO:0071479	cellular response to ionizing radiation	3/279	78/25730	0.0384615	3.54701	2.35873	0.0529914	0.26307	0.222431	Trex1/Tnf/Cdkn1a	3
GO:1904377	positive regulation of protein localization to cell periphery	3/279	78/25730	0.0384615	3.54701	2.35873	0.0529914	0.26307	0.222431	Tnf/Lrp1/Myo5b	3
GO:0019218	regulation of steroid metabolic process	4/279	130/25730	0.0307692	2.83761	2.1992	0.0533708	0.264461	0.223606	Tnf/Thrb/Serpina12/Akr1c18	4
GO:0045089	positive regulation of innate immune response	9/279	443/25730	0.020316	1.87359	1.94188	0.0534364	0.264461	0.223606	Acod1/Slc15a3/Trex1/Tnf/Nod2/Casp4/Lgals9/Nfkbia/Unc93b1	9
GO:1902806	regulation of cell cycle G1/S phase transition	5/279	188/25730	0.0265957	2.45272	2.09312	0.0545257	0.269436	0.227813	Ccl2/Trex1/Myo16/Cdkn1a/Gpr15lg	5
GO:0019058	viral life cycle	6/279	249/25730	0.0240964	2.22222	2.0291	0.054831	0.27002	0.228307	Ccl5/Naip5/Tnf/Rnasel/Apobec3/Icam1	6
GO:0141091	transforming growth factor beta receptor superfamily signaling pathway	8/279	378/25730	0.021164	1.95179	1.95184	0.0548612	0.27002	0.228307	Gdf2/Ccl2/Lgals9/Pml/Fstl1/Lrp1/Lox/Id1	8
GO:0010758	regulation of macrophage chemotaxis	2/279	35/25730	0.0571429	5.26984	2.64657	0.055149	0.27002	0.228307	Ccl5/Ccl2	2
GO:0061036	positive regulation of cartilage development	2/279	35/25730	0.0571429	5.26984	2.64657	0.055149	0.27002	0.228307	Gdf2/Thrb	2
GO:2000108	positive regulation of leukocyte apoptotic process	2/279	35/25730	0.0571429	5.26984	2.64657	0.055149	0.27002	0.228307	Ccl5/Hcar2	2
GO:2000352	negative regulation of endothelial cell apoptotic process	2/279	35/25730	0.0571429	5.26984	2.64657	0.055149	0.27002	0.228307	Icam1/Id1	2
GO:0071375	cellular response to peptide hormone stimulus	8/279	379/25730	0.0211082	1.94664	1.94388	0.0555444	0.271541	0.229593	Ccl2/Glp2r/Tnf/Socs1/Ghr/Serpina12/Akr1c18/Ptprf	8
GO:0021549	cerebellum development	4/279	132/25730	0.030303	2.79461	2.16429	0.0558509	0.272624	0.230509	Fcgr2b/Nfix/Myo16/mt-Nd4	4
GO:0046777	protein autophosphorylation	3/279	80/25730	0.0375	3.45833	2.3057	0.05635	0.274642	0.232215	Ptk6/Srms/Ltk	3
GO:0048668	collateral sprouting	2/279	36/25730	0.0555556	5.12346	2.59214	0.0579864	0.280028	0.236769	Nfix/Lrp1	2
GO:0060295	regulation of cilium movement involved in cell motility	2/279	36/25730	0.0555556	5.12346	2.59214	0.0579864	0.280028	0.236769	Tacr2/Rgn	2
GO:1902019	regulation of cilium-dependent cell motility	2/279	36/25730	0.0555556	5.12346	2.59214	0.0579864	0.280028	0.236769	Tacr2/Rgn	2
GO:1904994	regulation of leukocyte adhesion to vascular endothelial cell	2/279	36/25730	0.0555556	5.12346	2.59214	0.0579864	0.280028	0.236769	Tnf/Icam1	2
GO:0045428	regulation of nitric oxide biosynthetic process	3/279	81/25730	0.037037	3.41564	2.27982	0.0580664	0.280028	0.236769	Tnf/Icam1/Rgn	3
GO:0071384	cellular response to corticosteroid stimulus	3/279	81/25730	0.037037	3.41564	2.27982	0.0580664	0.280028	0.236769	Aqp1/Ccl2/Ugt1a6b	3
GO:1904705	regulation of vascular associated smooth muscle cell proliferation	3/279	81/25730	0.037037	3.41564	2.27982	0.0580664	0.280028	0.236769	Tnf/Igfbp5/Cdkn1a	3
GO:0042180	ketone metabolic process	6/279	253/25730	0.0237154	2.18709	1.98669	0.058332	0.280887	0.237495	Akr1c14/Trex1/Pdk1/Akr1c18/Rgn/Fmo2	6
GO:0002244	hematopoietic progenitor cell differentiation	5/279	192/25730	0.0260417	2.40162	2.04103	0.0586276	0.281887	0.238341	Heatr9/Trex1/Serpinb9f/Fas/Apobec3	5
GO:0002440	production of molecular mediator of immune response	6/279	254/25730	0.023622	2.17848	1.97621	0.0592277	0.284346	0.24042	Trex1/Tnf/Nuggc/Nod2/Casp4/Fcgr2b	6
GO:0060997	dendritic spine morphogenesis	3/279	82/25730	0.0365854	3.37398	2.25434	0.0598073	0.286272	0.242048	Tanc2/Itpka/Myo5b	3
GO:0140895	cell surface toll-like receptor signaling pathway	3/279	82/25730	0.0365854	3.37398	2.25434	0.0598073	0.286272	0.242048	Acod1/Nod2/Nfkbia	3
GO:0007249	canonical NF-kappaB signal transduction	7/279	319/25730	0.0219436	2.02369	1.92625	0.0599599	0.286574	0.242304	Tnfsf10/Ccl7/Tnf/Tmem106a/Nod2/Edar/Nfkbia	7
GO:0051896	regulation of phosphatidylinositol 3-kinase/protein kinase B signal transduction	7/279	320/25730	0.021875	2.01736	1.91738	0.0607625	0.289645	0.2449	Ccl5/Bank1/Tnf/Ltk/Serpina12/Lox/Igfbp5	7
GO:0051281	positive regulation of release of sequestered calcium ion into cytosol	2/279	37/25730	0.0540541	4.98498	2.53969	0.0608733	0.289645	0.2449	Cxcl10/Cxcl9	2
GO:0060008	Sertoli cell differentiation	2/279	37/25730	0.0540541	4.98498	2.53969	0.0608733	0.289645	0.2449	Fndc3a/Icam1	2
GO:0031424	keratinization	3/279	83/25730	0.0361446	3.33333	2.22925	0.0615725	0.292538	0.247346	Krt16/Krt17/Sprr1a	3
GO:0006865	amino acid transport	5/279	195/25730	0.025641	2.36467	2.00281	0.0618169	0.292831	0.247595	Tnf/Sfxn2/Nfkbie/Slc38a1/Slc25a22	5
GO:0043123	positive regulation of canonical NF-kappaB signal transduction	5/279	195/25730	0.025641	2.36467	2.00281	0.0618169	0.292831	0.247595	Tnfsf10/Tnf/Tmem106a/Nod2/Edar	5
GO:0050670	regulation of lymphocyte proliferation	6/279	257/25730	0.0233463	2.15305	1.94507	0.0619639	0.293095	0.247817	Ccl5/Lgals9/Ccdc88b/Fcgr2b/Pnp/Cdkn1a	6
GO:0051047	positive regulation of secretion	9/279	457/25730	0.0196937	1.81619	1.84325	0.0624466	0.294437	0.248952	Aqp1/Hcar2/Ecrg4/Tacr2/Pcp4/Pla2r1/Nlgn2/Lrp1/Myo5b	9
GO:1903706	regulation of hemopoiesis	9/279	457/25730	0.0196937	1.81619	1.84325	0.0624466	0.294437	0.248952	Ccl5/Clec2d/Tnf/Socs1/Lgals9/Fas/Nfkbia/Pnp/Lox	9
GO:0031214	biomineral tissue development	5/279	196/25730	0.0255102	2.35261	1.99022	0.0629015	0.294437	0.248952	Tcirg1/Tent5a/Nfix/Lox/Fam20a	5
GO:0062207	regulation of pattern recognition receptor signaling pathway	5/279	196/25730	0.0255102	2.35261	1.99022	0.0629015	0.294437	0.248952	Acod1/Slc15a3/Trex1/Nod2/Casp4	5
GO:0007259	cell surface receptor signaling pathway via JAK-STAT	4/279	138/25730	0.0289855	2.67311	2.06335	0.0636572	0.294437	0.248952	Ptk6/Tnf/Socs1/Ghr	4
GO:0061041	regulation of wound healing	4/279	138/25730	0.0289855	2.67311	2.06335	0.0636572	0.294437	0.248952	Ccl2/Tnf/Enpp4/F7	4
GO:0006470	protein dephosphorylation	2/279	38/25730	0.0526316	4.8538	2.48911	0.0638085	0.294437	0.248952	Ptprh/Ptprf	2
GO:0007271	synaptic transmission, cholinergic	2/279	38/25730	0.0526316	4.8538	2.48911	0.0638085	0.294437	0.248952	Tacr2/Chrna1	2
GO:0010257	NADH dehydrogenase complex assembly	2/279	38/25730	0.0526316	4.8538	2.48911	0.0638085	0.294437	0.248952	mt-Nd4/mt-Nd1	2
GO:0021591	ventricular system development	2/279	38/25730	0.0526316	4.8538	2.48911	0.0638085	0.294437	0.248952	Aqp1/Nfix	2
GO:0032369	negative regulation of lipid transport	2/279	38/25730	0.0526316	4.8538	2.48911	0.0638085	0.294437	0.248952	Pla2r1/Nfkbia	2
GO:0032570	response to progesterone	2/279	38/25730	0.0526316	4.8538	2.48911	0.0638085	0.294437	0.248952	Acod1/Ccl2	2
GO:0032981	mitochondrial respiratory chain complex I assembly	2/279	38/25730	0.0526316	4.8538	2.48911	0.0638085	0.294437	0.248952	mt-Nd4/mt-Nd1	2
GO:0034505	tooth mineralization	2/279	38/25730	0.0526316	4.8538	2.48911	0.0638085	0.294437	0.248952	Tcirg1/Fam20a	2
GO:0048679	regulation of axon regeneration	2/279	38/25730	0.0526316	4.8538	2.48911	0.0638085	0.294437	0.248952	Lrp1/Ptprf	2
GO:1901798	positive regulation of signal transduction by p53 class mediator	2/279	38/25730	0.0526316	4.8538	2.48911	0.0638085	0.294437	0.248952	Pml/Pla2r1	2
GO:1902410	mitotic cytokinetic process	2/279	38/25730	0.0526316	4.8538	2.48911	0.0638085	0.294437	0.248952	Iqgap2/Mitd1	2
GO:1990874	vascular associated smooth muscle cell proliferation	3/279	85/25730	0.0352941	3.2549	2.1802	0.0651752	0.300312	0.253919	Tnf/Igfbp5/Cdkn1a	3
GO:0060996	dendritic spine development	4/279	140/25730	0.0285714	2.63492	2.03089	0.0663801	0.303825	0.25689	Tanc2/Nlgn2/Itpka/Myo5b	4
GO:0032944	regulation of mononuclear cell proliferation	6/279	262/25730	0.0229008	2.11196	1.8941	0.0666884	0.303825	0.25689	Ccl5/Lgals9/Ccdc88b/Fcgr2b/Pnp/Cdkn1a	6
GO:0014912	negative regulation of smooth muscle cell migration	2/279	39/25730	0.0512821	4.72934	2.44026	0.0667904	0.303825	0.25689	Lrp1/Igfbp5	2
GO:0031069	hair follicle morphogenesis	2/279	39/25730	0.0512821	4.72934	2.44026	0.0667904	0.303825	0.25689	Krt17/Igfbp5	2
GO:0032872	regulation of stress-activated MAPK cascade	2/279	39/25730	0.0512821	4.72934	2.44026	0.0667904	0.303825	0.25689	Nod2/Fas	2
GO:0044342	type B pancreatic cell proliferation	2/279	39/25730	0.0512821	4.72934	2.44026	0.0667904	0.303825	0.25689	Serpinb1c/Igfbp5	2
GO:0045589	regulation of regulatory T cell differentiation	2/279	39/25730	0.0512821	4.72934	2.44026	0.0667904	0.303825	0.25689	Socs1/Lgals9	2
GO:0048384	retinoic acid receptor signaling pathway	2/279	39/25730	0.0512821	4.72934	2.44026	0.0667904	0.303825	0.25689	Thrb/Pml	2
GO:0090313	regulation of protein targeting to membrane	2/279	39/25730	0.0512821	4.72934	2.44026	0.0667904	0.303825	0.25689	Ccl2/Kcne1	2
GO:0014009	glial cell proliferation	3/279	86/25730	0.0348837	3.21705	2.15622	0.0670122	0.304402	0.257378	Tnf/Fas/Nfix	3
GO:0030902	hindbrain development	5/279	200/25730	0.025	2.30556	1.94064	0.0673468	0.30549	0.258297	Fcgr2b/Nfix/Myo16/mt-Nd4/Kcne1	5
GO:0048813	dendrite morphogenesis	5/279	201/25730	0.0248756	2.29409	1.92844	0.0684848	0.310119	0.262212	Tanc2/Itpka/Myo5b/Id1/Ptprf	5
GO:0002064	epithelial cell development	6/279	264/25730	0.0227273	2.09596	1.87403	0.0686356	0.310119	0.262212	Tnf/Fndc3a/Icam1/Slc4a5/Id1/Kcne1	6
GO:0071277	cellular response to calcium ion	3/279	87/25730	0.0344828	3.18008	2.13259	0.0688727	0.310119	0.262212	Rasa4/Itpka/Adcy1	3
GO:0140374	antiviral innate immune response	3/279	87/25730	0.0344828	3.18008	2.13259	0.0688727	0.310119	0.262212	Cxcl10/Tnf/Apobec3	3
GO:1902373	negative regulation of mRNA catabolic process	3/279	87/25730	0.0344828	3.18008	2.13259	0.0688727	0.310119	0.262212	Tnf/Tent5a/Apobec1	3
GO:0040029	epigenetic regulation of gene expression	7/279	330/25730	0.0212121	1.95623	1.83047	0.0691511	0.310119	0.262212	H3c7/H3c13/H3c3/Apobec1/Resf1/Rsl1/Setdb2	7
GO:0006805	xenobiotic metabolic process	4/279	142/25730	0.028169	2.59781	1.999	0.0691628	0.310119	0.262212	Gsta5/Gsta1/Ugt1a6b/Fmo2	4
GO:0002705	positive regulation of leukocyte mediated immunity	5/279	202/25730	0.0247525	2.28273	1.9163	0.0696335	0.310119	0.262212	Ccl2/Cxcl1/Tnf/Nod2/Pnp	5
GO:0042770	signal transduction in response to DNA damage	5/279	202/25730	0.0247525	2.28273	1.9163	0.0696335	0.310119	0.262212	Csprs/Trex1/Pml/Pla2r1/Cdkn1a	5
GO:0007435	salivary gland morphogenesis	2/279	40/25730	0.05	4.61111	2.39304	0.0698179	0.310119	0.262212	Tnf/Edar	2
GO:0010573	vascular endothelial growth factor production	2/279	40/25730	0.05	4.61111	2.39304	0.0698179	0.310119	0.262212	Ccl2/Tnf	2
GO:0023019	signal transduction involved in regulation of gene expression	2/279	40/25730	0.05	4.61111	2.39304	0.0698179	0.310119	0.262212	Ccl7/Nfkbia	2
GO:0043268	positive regulation of potassium ion transport	2/279	40/25730	0.05	4.61111	2.39304	0.0698179	0.310119	0.262212	Cxcl1/Kcne1	2
GO:0045577	regulation of B cell differentiation	2/279	40/25730	0.05	4.61111	2.39304	0.0698179	0.310119	0.262212	Fas/Pnp	2
GO:1904752	regulation of vascular associated smooth muscle cell migration	2/279	40/25730	0.05	4.61111	2.39304	0.0698179	0.310119	0.262212	Lrp1/Igfbp5	2
GO:0002752	cell surface pattern recognition receptor signaling pathway	3/279	88/25730	0.0340909	3.14394	2.1093	0.0707564	0.313148	0.264773	Acod1/Nod2/Nfkbia	3
GO:0048002	antigen processing and presentation of peptide antigen	3/279	88/25730	0.0340909	3.14394	2.1093	0.0707564	0.313148	0.264773	Mpeg1/Fcgr2b/Unc93b1	3
GO:0045807	positive regulation of endocytosis	5/279	203/25730	0.0246305	2.27148	1.90423	0.0707928	0.313148	0.264773	Ccl2/C2/Nod2/Fcgr2b/Lrp1	5
GO:0003018	vascular process in circulatory system	6/279	268/25730	0.0223881	2.06468	1.83443	0.0726282	0.317173	0.268176	Ccl4/Tacr2/Tnf/Icam1/Pde3a/Lrp1	6
GO:0044703	multi-organism reproductive process	6/279	268/25730	0.0223881	2.06468	1.83443	0.0726282	0.317173	0.268176	Acod1/Ccl2/Lgals9/Slc38a1/Igfbp5/Akr1c18	6
GO:0002637	regulation of immunoglobulin production	3/279	89/25730	0.0337079	3.10861	2.08634	0.0726633	0.317173	0.268176	Trex1/Tnf/Fcgr2b	3
GO:0032692	negative regulation of interleukin-1 production	2/279	41/25730	0.0487805	4.49864	2.34736	0.0728895	0.317173	0.268176	Serpinb1c/Pml	2
GO:0043243	positive regulation of protein-containing complex disassembly	2/279	41/25730	0.0487805	4.49864	2.34736	0.0728895	0.317173	0.268176	Tnf/Bnip3	2
GO:0045746	negative regulation of Notch signaling pathway	2/279	41/25730	0.0487805	4.49864	2.34736	0.0728895	0.317173	0.268176	Bend6/Nfkbia	2
GO:0070302	regulation of stress-activated protein kinase signaling cascade	2/279	41/25730	0.0487805	4.49864	2.34736	0.0728895	0.317173	0.268176	Nod2/Fas	2
GO:0071398	cellular response to fatty acid	2/279	41/25730	0.0487805	4.49864	2.34736	0.0728895	0.317173	0.268176	Ccl2/Id3	2
GO:0090317	negative regulation of intracellular protein transport	2/279	41/25730	0.0487805	4.49864	2.34736	0.0728895	0.317173	0.268176	Csprs/Nfkbia	2
GO:0097242	amyloid-beta clearance	2/279	41/25730	0.0487805	4.49864	2.34736	0.0728895	0.317173	0.268176	Tnf/Lrp1	2
GO:1900016	negative regulation of cytokine production involved in inflammatory response	2/279	41/25730	0.0487805	4.49864	2.34736	0.0728895	0.317173	0.268176	Ccl7/Nfkbia	2
GO:0071214	cellular response to abiotic stimulus	8/279	404/25730	0.019802	1.82618	1.75245	0.0744008	0.322398	0.272594	Aqp1/Trex1/Tnf/Serpinb6b/Ddb2/Cdkn1a/Bnip3/Kcne1	8
GO:0104004	cellular response to environmental stimulus	8/279	404/25730	0.019802	1.82618	1.75245	0.0744008	0.322398	0.272594	Aqp1/Trex1/Tnf/Serpinb6b/Ddb2/Cdkn1a/Bnip3/Kcne1	8
GO:0046651	lymphocyte proliferation	7/279	336/25730	0.0208333	1.9213	1.77977	0.0745015	0.322398	0.272594	Ccl5/Cfb/Lgals9/Ccdc88b/Fcgr2b/Pnp/Cdkn1a	7
GO:0060998	regulation of dendritic spine development	3/279	90/25730	0.0333333	3.07407	2.06371	0.0745929	0.322398	0.272594	Tanc2/Nlgn2/Itpka	3
GO:0072332	intrinsic apoptotic signaling pathway by p53 class mediator	3/279	90/25730	0.0333333	3.07407	2.06371	0.0745929	0.322398	0.272594	Pml/Shisa5/Cdkn1a	3
GO:0034599	cellular response to oxidative stress	6/279	271/25730	0.0221402	2.04182	1.80517	0.0757084	0.326094	0.275719	Aqp1/Trex1/Pml/Pla2r1/Pnpt1/Bnip3	6
GO:0060391	positive regulation of SMAD protein signal transduction	2/279	42/25730	0.047619	4.39153	2.30312	0.0760039	0.326094	0.275719	Gdf2/Lgals9	2
GO:0061081	positive regulation of myeloid leukocyte cytokine production involved in immune response	2/279	42/25730	0.047619	4.39153	2.30312	0.0760039	0.326094	0.275719	Nod2/Casp4	2
GO:0071549	cellular response to dexamethasone stimulus	2/279	42/25730	0.047619	4.39153	2.30312	0.0760039	0.326094	0.275719	Aqp1/Ccl2	2
GO:1901889	negative regulation of cell junction assembly	2/279	42/25730	0.047619	4.39153	2.30312	0.0760039	0.326094	0.275719	Tnf/Lrp1	2
GO:0009259	ribonucleotide metabolic process	8/279	406/25730	0.0197044	1.81719	1.73772	0.0760581	0.326094	0.275719	Trex1/Nt5c3/Pnp/mt-Nd4/mt-Atp8/mt-Nd4l/mt-Nd1/Adcy1	8
GO:0045670	regulation of osteoclast differentiation	3/279	91/25730	0.032967	3.04029	2.04138	0.0765452	0.327744	0.277114	Ccl5/Clec2d/Tnf	3
GO:0051924	regulation of calcium ion transport	6/279	272/25730	0.0220588	2.03431	1.7955	0.0767515	0.328189	0.27749	Cxcl10/Ccl5/Cxcl9/Ccl2/Pml/Icam1	6
GO:0006958	complement activation, classical pathway	2/279	43/25730	0.0465116	4.28941	2.26025	0.0791599	0.336692	0.28468	C4b/C2	2
GO:0045672	positive regulation of osteoclast differentiation	2/279	43/25730	0.0465116	4.28941	2.26025	0.0791599	0.336692	0.28468	Ccl5/Tnf	2
GO:0051968	positive regulation of synaptic transmission, glutamatergic	2/279	43/25730	0.0465116	4.28941	2.26025	0.0791599	0.336692	0.28468	Ccl2/Nlgn2	2
GO:1902108	regulation of mitochondrial membrane permeability involved in apoptotic process	2/279	43/25730	0.0465116	4.28941	2.26025	0.0791599	0.336692	0.28468	Ppm1k/Bnip3	2
GO:0071453	cellular response to oxygen levels	5/279	211/25730	0.0236967	2.18536	1.81018	0.0804472	0.340207	0.287651	Aqp1/Daxx/Fas/Pdk1/Bnip3	5
GO:0032008	positive regulation of TOR signaling	3/279	93/25730	0.0322581	2.97491	1.99764	0.0805167	0.340207	0.287651	Ccl5/Srms/F7	3
GO:0032456	endocytic recycling	3/279	93/25730	0.0322581	2.97491	1.99764	0.0805167	0.340207	0.287651	Arhgap8/Fcgr2b/Myo5b	3
GO:0033273	response to vitamin	3/279	93/25730	0.0322581	2.97491	1.99764	0.0805167	0.340207	0.287651	Ccl2/F7/mt-Cytb	3
GO:0070830	bicellular tight junction assembly	3/279	93/25730	0.0322581	2.97491	1.99764	0.0805167	0.340207	0.287651	Gdf2/Tnf/Cldn34c3	3
GO:0001936	regulation of endothelial cell proliferation	4/279	150/25730	0.0266667	2.45926	1.87667	0.080882	0.340852	0.288197	Gdf2/Ccl2/Tnf/Col4a3	4
GO:0034219	carbohydrate transmembrane transport	4/279	150/25730	0.0266667	2.45926	1.87667	0.080882	0.340852	0.288197	Aqp1/Tnf/Rnasel/Upk3b	4
GO:0032943	mononuclear cell proliferation	7/279	343/25730	0.0204082	1.88209	1.72192	0.0810441	0.341087	0.288396	Ccl5/Cfb/Lgals9/Ccdc88b/Fcgr2b/Pnp/Cdkn1a	7
GO:0010959	regulation of metal ion transport	8/279	413/25730	0.0193705	1.78639	1.68681	0.0820329	0.343454	0.290397	Cxcl10/Ccl5/Cxcl9/Ccl2/Cxcl1/Pml/Icam1/Kcne1	8
GO:0007188	adenylate cyclase-modulating G protein-coupled receptor signaling pathway	6/279	277/25730	0.0216606	1.99759	1.74777	0.0820886	0.343454	0.290397	Cxcl10/Cxcl9/Glp2r/Pde3a/Adcy1/Gpr15lg	6
GO:0044706	multi-multicellular organism process	6/279	277/25730	0.0216606	1.99759	1.74777	0.0820886	0.343454	0.290397	Acod1/Ccl2/Lgals9/Slc38a1/Igfbp5/Akr1c18	6
GO:0007157	heterophilic cell-cell adhesion via plasma membrane cell adhesion molecules	2/279	44/25730	0.0454545	4.19192	2.21866	0.0823562	0.343454	0.290397	Amigo2/Lgals9	2
GO:0009072	aromatic amino acid metabolic process	2/279	44/25730	0.0454545	4.19192	2.21866	0.0823562	0.343454	0.290397	Hdc/Tph1	2
GO:0045747	positive regulation of Notch signaling pathway	2/279	44/25730	0.0454545	4.19192	2.21866	0.0823562	0.343454	0.290397	Gdf2/Nod2	2
GO:0070570	regulation of neuron projection regeneration	2/279	44/25730	0.0454545	4.19192	2.21866	0.0823562	0.343454	0.290397	Lrp1/Ptprf	2
GO:0000281	mitotic cytokinesis	3/279	94/25730	0.0319149	2.94326	1.9762	0.0825354	0.343755	0.290651	Iqgap2/Daxx/Mitd1	3
GO:0019693	ribose phosphate metabolic process	8/279	415/25730	0.0192771	1.77778	1.67244	0.0837898	0.347865	0.294127	Trex1/Nt5c3/Pnp/mt-Nd4/mt-Atp8/mt-Nd4l/mt-Nd1/Adcy1	8
GO:0050807	regulation of synapse organization	8/279	415/25730	0.0192771	1.77778	1.67244	0.0837898	0.347865	0.294127	Tanc2/Tnf/Amigo2/Fcgr2b/Nlgn2/Itpka/Myo5b/Ptprf	8
GO:0032368	regulation of lipid transport	4/279	152/25730	0.0263158	2.4269	1.84733	0.0839563	0.347865	0.294127	Ecrg4/Pla2r1/Nfkbia/Lrp1	4
GO:0097009	energy homeostasis	4/279	152/25730	0.0263158	2.4269	1.84733	0.0839563	0.347865	0.294127	Ccl2/Fcor/Ccdc198/Fmo2	4
GO:0006839	mitochondrial transport	3/279	95/25730	0.0315789	2.91228	1.95505	0.0845758	0.34834	0.294528	Sfxn2/Ppm1k/Bnip3	3
GO:0048880	sensory system development	9/279	487/25730	0.0184805	1.70431	1.64293	0.0848543	0.34834	0.294528	Aqp1/Rd3/Thrb/Tcirg1/Tdrd7/Nfix/Slc44a4/Slc4a5/Col5a2	9
GO:0009913	epidermal cell differentiation	6/279	280/25730	0.0214286	1.97619	1.71961	0.085388	0.34834	0.294528	Krt16/Krt17/Mcoln3/Sprr1a/Slc44a4/Cdkn1a	6
GO:0018193	peptidyl-amino acid modification	6/279	280/25730	0.0214286	1.97619	1.71961	0.085388	0.34834	0.294528	Ptk6/Srms/Ltk/Pml/Lox/Nos2	6
GO:0002695	negative regulation of leukocyte activation	5/279	215/25730	0.0232558	2.1447	1.76472	0.0855253	0.34834	0.294528	Bank1/Socs1/Lgals9/Fas/Fcgr2b	5
GO:0010934	macrophage cytokine production	2/279	45/25730	0.0444444	4.09877	2.17829	0.0855916	0.34834	0.294528	Nod2/Casp4	2
GO:0010935	regulation of macrophage cytokine production	2/279	45/25730	0.0444444	4.09877	2.17829	0.0855916	0.34834	0.294528	Nod2/Casp4	2
GO:0032733	positive regulation of interleukin-10 production	2/279	45/25730	0.0444444	4.09877	2.17829	0.0855916	0.34834	0.294528	Nod2/Lgals9	2
GO:0032735	positive regulation of interleukin-12 production	2/279	45/25730	0.0444444	4.09877	2.17829	0.0855916	0.34834	0.294528	Nod2/Unc93b1	2
GO:0034314	Arp2/3 complex-mediated actin nucleation	2/279	45/25730	0.0444444	4.09877	2.17829	0.0855916	0.34834	0.294528	Iqgap2/Whamm	2
GO:0046677	response to antibiotic	2/279	45/25730	0.0444444	4.09877	2.17829	0.0855916	0.34834	0.294528	Id1/Scn3a	2
GO:0048730	epidermis morphogenesis	2/279	45/25730	0.0444444	4.09877	2.17829	0.0855916	0.34834	0.294528	Krt17/Igfbp5	2
GO:0051938	L-glutamate import	2/279	45/25730	0.0444444	4.09877	2.17829	0.0855916	0.34834	0.294528	Tnf/Slc25a22	2
GO:0099560	synaptic membrane adhesion	2/279	45/25730	0.0444444	4.09877	2.17829	0.0855916	0.34834	0.294528	Igsf9b/Ptprf	2
GO:0062012	regulation of small molecule metabolic process	8/279	418/25730	0.0191388	1.76502	1.65104	0.0864664	0.349352	0.295384	Trex1/Tnf/Rd3/Thrb/Pdk1/Serpina12/Rgn/Fmo2	8
GO:0006402	mRNA catabolic process	6/279	281/25730	0.0213523	1.96916	1.7103	0.0865039	0.349352	0.295384	Tnf/Mov10/Tent5a/Apobec1/Rnasel/Pnpt1	6
GO:0098742	cell-cell adhesion via plasma-membrane adhesion molecules	6/279	281/25730	0.0213523	1.96916	1.7103	0.0865039	0.349352	0.295384	Igsf9b/Amigo2/Lgals9/Pcdhga5/Ptprf/Pcdhb20	6
GO:0032370	positive regulation of lipid transport	3/279	96/25730	0.03125	2.88194	1.93417	0.0866377	0.349352	0.295384	Ecrg4/Pla2r1/Lrp1	3
GO:0046323	D-glucose import	3/279	96/25730	0.03125	2.88194	1.93417	0.0866377	0.349352	0.295384	Tnf/Rnasel/Upk3b	3
GO:0050871	positive regulation of B cell activation	3/279	96/25730	0.03125	2.88194	1.93417	0.0866377	0.349352	0.295384	Nod2/Pnp/Cdkn1a	3
GO:1901222	regulation of non-canonical NF-kappaB signal transduction	3/279	96/25730	0.03125	2.88194	1.93417	0.0866377	0.349352	0.295384	Tnf/Nod2/Edar	3
GO:0002700	regulation of production of molecular mediator of immune response	5/279	216/25730	0.0231481	2.13477	1.75351	0.0868206	0.349352	0.295384	Trex1/Tnf/Nod2/Casp4/Fcgr2b	5
GO:0060041	retina development in camera-type eye	5/279	216/25730	0.0231481	2.13477	1.75351	0.0868206	0.349352	0.295384	Rd3/Thrb/Tcirg1/Nfix/Slc4a5	5
GO:0008643	carbohydrate transport	4/279	154/25730	0.025974	2.39538	1.81844	0.0870871	0.349986	0.295919	Aqp1/Tnf/Rnasel/Upk3b	4
GO:0009205	purine ribonucleoside triphosphate metabolic process	6/279	282/25730	0.0212766	1.96217	1.70103	0.0876278	0.351718	0.297384	Trex1/Pnp/mt-Nd4/mt-Atp8/mt-Nd4l/mt-Nd1	6
GO:0007178	cell surface receptor protein serine/threonine kinase signaling pathway	8/279	420/25730	0.0190476	1.75661	1.63687	0.0882785	0.353585	0.298963	Gdf2/Ccl2/Lgals9/Pml/Fstl1/Lrp1/Lox/Id1	8
GO:0010827	regulation of D-glucose transmembrane transport	3/279	97/25730	0.0309278	2.85223	1.91356	0.0887207	0.353585	0.298963	Tnf/Rnasel/Upk3b	3
GO:0048678	response to axon injury	3/279	97/25730	0.0309278	2.85223	1.91356	0.0887207	0.353585	0.298963	Lrp1/Ptprf/Bnip3	3
GO:0002446	neutrophil mediated immunity	2/279	46/25730	0.0434783	4.00966	2.13908	0.0888648	0.353585	0.298963	Cxcl1/Dnase1l3	2
GO:0007431	salivary gland development	2/279	46/25730	0.0434783	4.00966	2.13908	0.0888648	0.353585	0.298963	Tnf/Edar	2
GO:0043647	inositol phosphate metabolic process	2/279	46/25730	0.0434783	4.00966	2.13908	0.0888648	0.353585	0.298963	Grk3/Itpka	2
GO:1904738	vascular associated smooth muscle cell migration	2/279	46/25730	0.0434783	4.00966	2.13908	0.0888648	0.353585	0.298963	Lrp1/Igfbp5	2
GO:0002366	leukocyte activation involved in immune response	7/279	352/25730	0.0198864	1.83396	1.6495	0.0899298	0.357379	0.302171	Trex1/Tnf/Dnase1l3/Lgals9/Lgals8/Icam1/Gpr15lg	7
GO:0015711	organic anion transport	9/279	494/25730	0.0182186	1.68016	1.59818	0.0906974	0.359599	0.304047	Tnf/Sfxn2/Nfkbie/Pla2r1/Slc38a1/Slc25a22/Slc44a4/Slc4a5/Nos2	9
GO:0002260	lymphocyte homeostasis	3/279	98/25730	0.0306122	2.82313	1.89322	0.0908247	0.359599	0.304047	Tcirg1/Fas/Gpr15lg	3
GO:0043489	RNA stabilization	3/279	98/25730	0.0306122	2.82313	1.89322	0.0908247	0.359599	0.304047	Tnf/Tent5a/Apobec1	3
GO:0050671	positive regulation of lymphocyte proliferation	4/279	157/25730	0.0254777	2.34961	1.77594	0.0918882	0.361487	0.305644	Ccl5/Ccdc88b/Pnp/Cdkn1a	4
GO:0050803	regulation of synapse structure or activity	8/279	424/25730	0.0188679	1.74004	1.60875	0.0919686	0.361487	0.305644	Tanc2/Tnf/Amigo2/Fcgr2b/Nlgn2/Itpka/Myo5b/Ptprf	8
GO:0002691	regulation of cellular extravasation	2/279	47/25730	0.0425532	3.92435	2.10095	0.0921746	0.361487	0.305644	Ccl2/Icam1	2
GO:0009394	2'-deoxyribonucleotide metabolic process	2/279	47/25730	0.0425532	3.92435	2.10095	0.0921746	0.361487	0.305644	Nt5c3/Pnp	2
GO:0010661	positive regulation of muscle cell apoptotic process	2/279	47/25730	0.0425532	3.92435	2.10095	0.0921746	0.361487	0.305644	Ltk/Bnip3	2
GO:0045066	regulatory T cell differentiation	2/279	47/25730	0.0425532	3.92435	2.10095	0.0921746	0.361487	0.305644	Socs1/Lgals9	2
GO:0070663	regulation of leukocyte proliferation	6/279	286/25730	0.020979	1.93473	1.66433	0.0922035	0.361487	0.305644	Ccl5/Lgals9/Ccdc88b/Fcgr2b/Pnp/Cdkn1a	6
GO:0002220	innate immune response activating cell surface receptor signaling pathway	3/279	99/25730	0.030303	2.79461	1.87312	0.0929494	0.363523	0.307366	Acod1/Nod2/Nfkbia	3
GO:0120192	tight junction assembly	3/279	99/25730	0.030303	2.79461	1.87312	0.0929494	0.363523	0.307366	Gdf2/Tnf/Cldn34c3	3
GO:0006520	amino acid metabolic process	6/279	287/25730	0.0209059	1.92799	1.65524	0.0933673	0.364269	0.307996	Ggt5/Hdc/Slc38a1/Ppm1k/Tph1/Nos2	6
GO:0043122	regulation of canonical NF-kappaB signal transduction	6/279	287/25730	0.0209059	1.92799	1.65524	0.0933673	0.364269	0.307996	Tnfsf10/Tnf/Tmem106a/Nod2/Edar/Nfkbia	6
GO:0008286	insulin receptor signaling pathway	4/279	158/25730	0.0253165	2.33474	1.76199	0.0935162	0.364406	0.308112	Tnf/Socs1/Serpina12/Ptprf	4
GO:0001912	positive regulation of leukocyte mediated cytotoxicity	3/279	100/25730	0.03	2.76667	1.85328	0.0950946	0.367746	0.310936	Ccl2/Cxcl1/Pnp	3
GO:0015807	L-amino acid transport	3/279	100/25730	0.03	2.76667	1.85328	0.0950946	0.367746	0.310936	Tnf/Slc38a1/Slc25a22	3
GO:0001580	detection of chemical stimulus involved in sensory perception of bitter taste	2/279	48/25730	0.0416667	3.84259	2.06387	0.09552	0.367746	0.310936	Rtp4/Car6	2
GO:0002251	organ or tissue specific immune response	2/279	48/25730	0.0416667	3.84259	2.06387	0.09552	0.367746	0.310936	Trex1/Nod2	2
GO:0003352	regulation of cilium movement	2/279	48/25730	0.0416667	3.84259	2.06387	0.09552	0.367746	0.310936	Tacr2/Rgn	2
GO:0008207	C21-steroid hormone metabolic process	2/279	48/25730	0.0416667	3.84259	2.06387	0.09552	0.367746	0.310936	Akr1c14/Akr1c18	2
GO:0032228	regulation of synaptic transmission, GABAergic	2/279	48/25730	0.0416667	3.84259	2.06387	0.09552	0.367746	0.310936	Slc38a1/Nlgn2	2
GO:0072595	maintenance of protein localization in organelle	2/279	48/25730	0.0416667	3.84259	2.06387	0.09552	0.367746	0.310936	Csprs/Pml	2
GO:1903146	regulation of autophagy of mitochondrion	2/279	48/25730	0.0416667	3.84259	2.06387	0.09552	0.367746	0.310936	Nod2/Bnip3	2
GO:1904707	positive regulation of vascular associated smooth muscle cell proliferation	2/279	48/25730	0.0416667	3.84259	2.06387	0.09552	0.367746	0.310936	Tnf/Igfbp5	2
GO:0048511	rhythmic process	7/279	358/25730	0.0195531	1.80323	1.60237	0.0961475	0.368934	0.31194	Fas/Pml/F7/Id1/Id3/Nos2/Adcy1	7
GO:1902107	positive regulation of leukocyte differentiation	5/279	223/25730	0.0224215	2.06776	1.67671	0.0961736	0.368934	0.31194	Ccl5/Tnf/Socs1/Lgals9/Pnp	5
GO:1903708	positive regulation of hemopoiesis	5/279	223/25730	0.0224215	2.06776	1.67671	0.0961736	0.368934	0.31194	Ccl5/Tnf/Socs1/Lgals9/Pnp	5
GO:0032946	positive regulation of mononuclear cell proliferation	4/279	160/25730	0.025	2.30556	1.73441	0.096813	0.369359	0.3123	Ccl5/Ccdc88b/Pnp/Cdkn1a	4
GO:0009144	purine nucleoside triphosphate metabolic process	6/279	290/25730	0.0206897	1.90805	1.62821	0.0969063	0.369359	0.3123	Trex1/Pnp/mt-Nd4/mt-Atp8/mt-Nd4l/mt-Nd1	6
GO:0050790	regulation of catalytic activity	6/279	290/25730	0.0206897	1.90805	1.62821	0.0969063	0.369359	0.3123	Tnf/Rd3/Asap3/Ptprh/Lgals9/Pde3a	6
GO:0006401	RNA catabolic process	7/279	359/25730	0.0194986	1.7982	1.59461	0.0972065	0.369359	0.3123	Tnf/Rnaset2b/Mov10/Tent5a/Apobec1/Rnasel/Pnpt1	7
GO:0007179	transforming growth factor beta receptor signaling pathway	5/279	224/25730	0.0223214	2.05853	1.66597	0.09755	0.369359	0.3123	Ccl2/Lgals9/Pml/Lrp1/Lox	5
GO:0009262	deoxyribonucleotide metabolic process	2/279	49/25730	0.0408163	3.76417	2.02777	0.0988996	0.369359	0.3123	Nt5c3/Pnp	2
GO:0045840	positive regulation of mitotic nuclear division	2/279	49/25730	0.0408163	3.76417	2.02777	0.0988996	0.369359	0.3123	Btc/Tnf	2
GO:0046686	response to cadmium ion	2/279	49/25730	0.0408163	3.76417	2.02777	0.0988996	0.369359	0.3123	Daxx/mt-Cytb	2
GO:0043524	negative regulation of neuron apoptotic process	5/279	225/25730	0.0222222	2.04938	1.65529	0.0989365	0.369359	0.3123	Ccl2/Pcp4/Amigo2/Nfix/Lrp1	5
GO:0042490	mechanoreceptor differentiation	3/279	102/25730	0.0294118	2.71242	1.81432	0.0994453	0.369359	0.3123	Mcoln3/Slc44a4/Otog	3
GO:0043297	apical junction assembly	3/279	102/25730	0.0294118	2.71242	1.81432	0.0994453	0.369359	0.3123	Gdf2/Tnf/Cldn34c3	3
GO:0006690	icosanoid metabolic process	4/279	162/25730	0.0246914	2.27709	1.70723	0.100164	0.369359	0.3123	Akr1c14/Ggt5/Gsta1/Akr1c18	4
GO:2000045	regulation of G1/S transition of mitotic cell cycle	4/279	162/25730	0.0246914	2.27709	1.70723	0.100164	0.369359	0.3123	Ccl2/Trex1/Myo16/Cdkn1a	4
GO:0051897	positive regulation of phosphatidylinositol 3-kinase/protein kinase B signal transduction	5/279	226/25730	0.0221239	2.04031	1.64466	0.100333	0.369359	0.3123	Ccl5/Tnf/Ltk/Serpina12/Igfbp5	5
GO:0009755	hormone-mediated signaling pathway	5/279	227/25730	0.0220264	2.03133	1.63408	0.101739	0.369359	0.3123	Daxx/Ghr/Thrb/Pml/Pde3a	5
GO:0010565	regulation of ketone metabolic process	4/279	163/25730	0.0245399	2.26312	1.69379	0.101859	0.369359	0.3123	Trex1/Pdk1/Rgn/Fmo2	4
GO:0071456	cellular response to hypoxia	4/279	163/25730	0.0245399	2.26312	1.69379	0.101859	0.369359	0.3123	Aqp1/Daxx/Pdk1/Bnip3	4
GO:0006766	vitamin metabolic process	2/279	50/25730	0.04	3.68889	1.99261	0.102312	0.369359	0.3123	Tnf/Rgn	2
GO:0048246	macrophage chemotaxis	2/279	50/25730	0.04	3.68889	1.99261	0.102312	0.369359	0.3123	Ccl5/Ccl2	2
GO:1905521	regulation of macrophage migration	2/279	50/25730	0.04	3.68889	1.99261	0.102312	0.369359	0.3123	Ccl5/Ccl2	2
GO:0051235	maintenance of location	5/279	228/25730	0.0219298	2.02242	1.62356	0.103155	0.369359	0.3123	Cxcl10/Csprs/Cxcl9/Lgals9/Pml	5
GO:0002604	regulation of dendritic cell antigen processing and presentation	1/279	10/25730	0.1	9.22222	2.72279	0.10331	0.369359	0.3123	Nod2	1
GO:0002784	regulation of antimicrobial peptide production	1/279	10/25730	0.1	9.22222	2.72279	0.10331	0.369359	0.3123	Nod2	1
GO:0006020	inositol metabolic process	1/279	10/25730	0.1	9.22222	2.72279	0.10331	0.369359	0.3123	Itpka	1
GO:0007260	tyrosine phosphorylation of STAT protein	1/279	10/25730	0.1	9.22222	2.72279	0.10331	0.369359	0.3123	Ptk6	1
GO:0009131	pyrimidine nucleoside monophosphate catabolic process	1/279	10/25730	0.1	9.22222	2.72279	0.10331	0.369359	0.3123	Nt5c3	1
GO:0009178	pyrimidine deoxyribonucleoside monophosphate catabolic process	1/279	10/25730	0.1	9.22222	2.72279	0.10331	0.369359	0.3123	Nt5c3	1
GO:0009215	purine deoxyribonucleoside triphosphate metabolic process	1/279	10/25730	0.1	9.22222	2.72279	0.10331	0.369359	0.3123	Pnp	1
GO:0010745	negative regulation of macrophage derived foam cell differentiation	1/279	10/25730	0.1	9.22222	2.72279	0.10331	0.369359	0.3123	Nfkbia	1
GO:0014827	intestine smooth muscle contraction	1/279	10/25730	0.1	9.22222	2.72279	0.10331	0.369359	0.3123	Tacr2	1
GO:0032263	GMP salvage	1/279	10/25730	0.1	9.22222	2.72279	0.10331	0.369359	0.3123	Pnp	1
GO:0032277	negative regulation of gonadotropin secretion	1/279	10/25730	0.1	9.22222	2.72279	0.10331	0.369359	0.3123	Tacr2	1
GO:0033034	positive regulation of myeloid cell apoptotic process	1/279	10/25730	0.1	9.22222	2.72279	0.10331	0.369359	0.3123	Hcar2	1
GO:0036462	TRAIL-activated apoptotic signaling pathway	1/279	10/25730	0.1	9.22222	2.72279	0.10331	0.369359	0.3123	Tnfsf10	1
GO:0039692	single stranded viral RNA replication via double stranded DNA intermediate	1/279	10/25730	0.1	9.22222	2.72279	0.10331	0.369359	0.3123	Apobec3	1
GO:0042368	vitamin D biosynthetic process	1/279	10/25730	0.1	9.22222	2.72279	0.10331	0.369359	0.3123	Tnf	1
GO:0042435	indole-containing compound biosynthetic process	1/279	10/25730	0.1	9.22222	2.72279	0.10331	0.369359	0.3123	Tph1	1
GO:0043174	nucleoside salvage	1/279	10/25730	0.1	9.22222	2.72279	0.10331	0.369359	0.3123	Pnp	1
GO:0043490	malate-aspartate shuttle	1/279	10/25730	0.1	9.22222	2.72279	0.10331	0.369359	0.3123	Slc25a22	1
GO:0043558	regulation of translational initiation in response to stress	1/279	10/25730	0.1	9.22222	2.72279	0.10331	0.369359	0.3123	Pml	1
GO:0043615	astrocyte cell migration	1/279	10/25730	0.1	9.22222	2.72279	0.10331	0.369359	0.3123	Ccl2	1
GO:0044029	positive regulation of gene expression via chromosomal CpG island demethylation	1/279	10/25730	0.1	9.22222	2.72279	0.10331	0.369359	0.3123	Apobec1	1
GO:0046053	dAMP metabolic process	1/279	10/25730	0.1	9.22222	2.72279	0.10331	0.369359	0.3123	Pnp	1
GO:0046055	dGMP catabolic process	1/279	10/25730	0.1	9.22222	2.72279	0.10331	0.369359	0.3123	Pnp	1
GO:0048874	host-mediated modulation of intestinal microbiota composition	1/279	10/25730	0.1	9.22222	2.72279	0.10331	0.369359	0.3123	Nod2	1
GO:0050812	regulation of acyl-CoA biosynthetic process	1/279	10/25730	0.1	9.22222	2.72279	0.10331	0.369359	0.3123	Pdk1	1
GO:0051660	establishment of centrosome localization	1/279	10/25730	0.1	9.22222	2.72279	0.10331	0.369359	0.3123	Misp	1
GO:0060312	regulation of blood vessel remodeling	1/279	10/25730	0.1	9.22222	2.72279	0.10331	0.369359	0.3123	Lrp1	1
GO:0060509	type I pneumocyte differentiation	1/279	10/25730	0.1	9.22222	2.72279	0.10331	0.369359	0.3123	Thrb	1
GO:0070427	nucleotide-binding oligomerization domain containing 1 signaling pathway	1/279	10/25730	0.1	9.22222	2.72279	0.10331	0.369359	0.3123	Nfkbia	1
GO:0070782	phosphatidylserine exposure on apoptotic cell surface	1/279	10/25730	0.1	9.22222	2.72279	0.10331	0.369359	0.3123	Plscr2	1
GO:0071225	cellular response to muramyl dipeptide	1/279	10/25730	0.1	9.22222	2.72279	0.10331	0.369359	0.3123	Nod2	1
GO:0071316	cellular response to nicotine	1/279	10/25730	0.1	9.22222	2.72279	0.10331	0.369359	0.3123	Tnf	1
GO:0072488	ammonium transmembrane transport	1/279	10/25730	0.1	9.22222	2.72279	0.10331	0.369359	0.3123	Aqp1	1
GO:1900222	negative regulation of amyloid-beta clearance	1/279	10/25730	0.1	9.22222	2.72279	0.10331	0.369359	0.3123	Tnf	1
GO:1900451	positive regulation of glutamate receptor signaling pathway	1/279	10/25730	0.1	9.22222	2.72279	0.10331	0.369359	0.3123	Ccl2	1
GO:1901856	negative regulation of cellular respiration	1/279	10/25730	0.1	9.22222	2.72279	0.10331	0.369359	0.3123	Tnf	1
GO:1902563	regulation of neutrophil activation	1/279	10/25730	0.1	9.22222	2.72279	0.10331	0.369359	0.3123	Tnf	1
GO:1903348	positive regulation of bicellular tight junction assembly	1/279	10/25730	0.1	9.22222	2.72279	0.10331	0.369359	0.3123	Gdf2	1
GO:1904350	regulation of protein catabolic process in the vacuole	1/279	10/25730	0.1	9.22222	2.72279	0.10331	0.369359	0.3123	Lrp1	1
GO:2000807	regulation of synaptic vesicle clustering	1/279	10/25730	0.1	9.22222	2.72279	0.10331	0.369359	0.3123	Nlgn2	1
GO:0006979	response to oxidative stress	8/279	436/25730	0.0183486	1.69215	1.52615	0.103564	0.36973	0.312613	Aqp1/Trex1/Pml/Pla2r1/Usp25/Pnpt1/Bnip3/mt-Nd1	8
GO:0009063	amino acid catabolic process	3/279	104/25730	0.0288462	2.66026	1.77628	0.103875	0.36973	0.312613	Hdc/Ppm1k/Nos2	3
GO:0031343	positive regulation of cell killing	3/279	104/25730	0.0288462	2.66026	1.77628	0.103875	0.36973	0.312613	Ccl2/Cxcl1/Pnp	3
GO:1904892	regulation of receptor signaling pathway via STAT	3/279	104/25730	0.0288462	2.66026	1.77628	0.103875	0.36973	0.312613	Ccl5/Socs1/Ghr	3
GO:0008203	cholesterol metabolic process	4/279	165/25730	0.0242424	2.23569	1.66721	0.10529	0.372186	0.314691	Thrb/Apof/Lrp1/Serpina12	4
GO:0042475	odontogenesis of dentin-containing tooth	3/279	105/25730	0.0285714	2.63492	1.7576	0.106118	0.372186	0.314691	Tcirg1/Edar/Fam20a	3
GO:0043124	negative regulation of canonical NF-kappaB signal transduction	3/279	105/25730	0.0285714	2.63492	1.7576	0.106118	0.372186	0.314691	Tnf/Nod2/Nfkbia	3
GO:0044272	sulfur compound biosynthetic process	3/279	105/25730	0.0285714	2.63492	1.7576	0.106118	0.372186	0.314691	Ggt5/Gsta1/Pdk1	3
GO:0006898	receptor-mediated endocytosis	6/279	298/25730	0.0201342	1.85682	1.55765	0.106688	0.372186	0.314691	Grk3/Ghr/Pla2r1/Fcgr2b/Lrp1/Fcmr	6
GO:1902105	regulation of leukocyte differentiation	7/279	369/25730	0.0189702	1.74947	1.51826	0.108149	0.372186	0.314691	Ccl5/Clec2d/Tnf/Socs1/Lgals9/Fas/Pnp	7
GO:0042100	B cell proliferation	3/279	106/25730	0.0283019	2.61006	1.73914	0.108381	0.372186	0.314691	Cfb/Fcgr2b/Cdkn1a	3
GO:2001237	negative regulation of extrinsic apoptotic signaling pathway	3/279	106/25730	0.0283019	2.61006	1.73914	0.108381	0.372186	0.314691	Tnf/Icam1/Fcmr	3
GO:0032506	cytokinetic process	2/279	52/25730	0.0384615	3.54701	1.92492	0.109233	0.372186	0.314691	Iqgap2/Mitd1	2
GO:0032715	negative regulation of interleukin-6 production	2/279	52/25730	0.0384615	3.54701	1.92492	0.109233	0.372186	0.314691	Bank1/Tnf	2
GO:0045429	positive regulation of nitric oxide biosynthetic process	2/279	52/25730	0.0384615	3.54701	1.92492	0.109233	0.372186	0.314691	Tnf/Icam1	2
GO:0051403	stress-activated MAPK cascade	2/279	52/25730	0.0384615	3.54701	1.92492	0.109233	0.372186	0.314691	Nod2/Fas	2
GO:0001558	regulation of cell growth	8/279	442/25730	0.0180995	1.66918	1.48579	0.109655	0.372186	0.314691	Gdf2/Krt17/Pml/Slc44a4/Lrp1/Myo5b/Igfbp5/Cdkn1a	8
GO:0120193	tight junction organization	3/279	107/25730	0.0280374	2.58567	1.72088	0.110662	0.372186	0.314691	Gdf2/Tnf/Cldn34c3	3
GO:0006790	sulfur compound metabolic process	6/279	302/25730	0.0198675	1.83223	1.52318	0.111764	0.372186	0.314691	Ggt5/Ghr/Gsta5/Gsta1/Pdk1/Sult1d1	6
GO:0050866	negative regulation of cell activation	5/279	234/25730	0.0213675	1.97056	1.56155	0.111856	0.372186	0.314691	Bank1/Socs1/Lgals9/Fas/Fcgr2b	5
GO:0032309	icosanoid secretion	2/279	53/25730	0.0377358	3.48008	1.89231	0.112739	0.372186	0.314691	Pla2r1/Nos2	2
GO:0046636	negative regulation of alpha-beta T cell activation	2/279	53/25730	0.0377358	3.48008	1.89231	0.112739	0.372186	0.314691	Socs1/Lgals9	2
GO:0048009	insulin-like growth factor receptor signaling pathway	2/279	53/25730	0.0377358	3.48008	1.89231	0.112739	0.372186	0.314691	Ghr/Igfbp5	2
GO:0048265	response to pain	2/279	53/25730	0.0377358	3.48008	1.89231	0.112739	0.372186	0.314691	Scn3a/Vwa1	2
GO:0050912	detection of chemical stimulus involved in sensory perception of taste	2/279	53/25730	0.0377358	3.48008	1.89231	0.112739	0.372186	0.314691	Rtp4/Car6	2
GO:0050913	sensory perception of bitter taste	2/279	53/25730	0.0377358	3.48008	1.89231	0.112739	0.372186	0.314691	Rtp4/Car6	2
GO:0140894	endolysosomal toll-like receptor signaling pathway	2/279	53/25730	0.0377358	3.48008	1.89231	0.112739	0.372186	0.314691	Tnf/Unc93b1	2
GO:0001794	type IIa hypersensitivity	1/279	11/25730	0.0909091	8.38384	2.56456	0.113037	0.372186	0.314691	Fcgr2b	1
GO:0002445	type II hypersensitivity	1/279	11/25730	0.0909091	8.38384	2.56456	0.113037	0.372186	0.314691	Fcgr2b	1
GO:0002676	regulation of chronic inflammatory response	1/279	11/25730	0.0909091	8.38384	2.56456	0.113037	0.372186	0.314691	Tnf	1
GO:0002732	positive regulation of dendritic cell cytokine production	1/279	11/25730	0.0909091	8.38384	2.56456	0.113037	0.372186	0.314691	Nod2	1
GO:0006183	GTP biosynthetic process	1/279	11/25730	0.0909091	8.38384	2.56456	0.113037	0.372186	0.314691	Pnp	1
GO:0009172	purine deoxyribonucleoside monophosphate catabolic process	1/279	11/25730	0.0909091	8.38384	2.56456	0.113037	0.372186	0.314691	Pnp	1
GO:0009222	pyrimidine ribonucleotide catabolic process	1/279	11/25730	0.0909091	8.38384	2.56456	0.113037	0.372186	0.314691	Nt5c3	1
GO:0010155	regulation of proton transport	1/279	11/25730	0.0909091	8.38384	2.56456	0.113037	0.372186	0.314691	Tcirg1	1
GO:0015871	choline transport	1/279	11/25730	0.0909091	8.38384	2.56456	0.113037	0.372186	0.314691	Slc44a4	1
GO:0017085	response to insecticide	1/279	11/25730	0.0909091	8.38384	2.56456	0.113037	0.372186	0.314691	Scn3a	1
GO:0019530	taurine metabolic process	1/279	11/25730	0.0909091	8.38384	2.56456	0.113037	0.372186	0.314691	Ghr	1
GO:0019694	alkanesulfonate metabolic process	1/279	11/25730	0.0909091	8.38384	2.56456	0.113037	0.372186	0.314691	Ghr	1
GO:0021683	cerebellar granular layer morphogenesis	1/279	11/25730	0.0909091	8.38384	2.56456	0.113037	0.372186	0.314691	Nfix	1
GO:0031642	negative regulation of myelination	1/279	11/25730	0.0909091	8.38384	2.56456	0.113037	0.372186	0.314691	Tnf	1
GO:0031665	negative regulation of lipopolysaccharide-mediated signaling pathway	1/279	11/25730	0.0909091	8.38384	2.56456	0.113037	0.372186	0.314691	Acod1	1
GO:0032781	positive regulation of ATP-dependent activity	1/279	11/25730	0.0909091	8.38384	2.56456	0.113037	0.372186	0.314691	Rgn	1
GO:0032836	glomerular basement membrane development	1/279	11/25730	0.0909091	8.38384	2.56456	0.113037	0.372186	0.314691	Col4a3	1
GO:0033603	positive regulation of dopamine secretion	1/279	11/25730	0.0909091	8.38384	2.56456	0.113037	0.372186	0.314691	Pcp4	1
GO:0033684	regulation of luteinizing hormone secretion	1/279	11/25730	0.0909091	8.38384	2.56456	0.113037	0.372186	0.314691	Tacr2	1
GO:0034154	toll-like receptor 7 signaling pathway	1/279	11/25730	0.0909091	8.38384	2.56456	0.113037	0.372186	0.314691	Unc93b1	1
GO:0036466	synaptic vesicle recycling via endosome	1/279	11/25730	0.0909091	8.38384	2.56456	0.113037	0.372186	0.314691	Myo5b	1
GO:0042451	purine nucleoside biosynthetic process	1/279	11/25730	0.0909091	8.38384	2.56456	0.113037	0.372186	0.314691	Pnp	1
GO:0042455	ribonucleoside biosynthetic process	1/279	11/25730	0.0909091	8.38384	2.56456	0.113037	0.372186	0.314691	Pnp	1
GO:0043568	positive regulation of insulin-like growth factor receptor signaling pathway	1/279	11/25730	0.0909091	8.38384	2.56456	0.113037	0.372186	0.314691	Igfbp5	1
GO:0043653	mitochondrial fragmentation involved in apoptotic process	1/279	11/25730	0.0909091	8.38384	2.56456	0.113037	0.372186	0.314691	Bnip3	1
GO:0045602	negative regulation of endothelial cell differentiation	1/279	11/25730	0.0909091	8.38384	2.56456	0.113037	0.372186	0.314691	Id1	1
GO:0045924	regulation of female receptivity	1/279	11/25730	0.0909091	8.38384	2.56456	0.113037	0.372186	0.314691	Thrb	1
GO:0046035	CMP metabolic process	1/279	11/25730	0.0909091	8.38384	2.56456	0.113037	0.372186	0.314691	Nt5c3	1
GO:0046129	purine ribonucleoside biosynthetic process	1/279	11/25730	0.0909091	8.38384	2.56456	0.113037	0.372186	0.314691	Pnp	1
GO:0048251	elastic fiber assembly	1/279	11/25730	0.0909091	8.38384	2.56456	0.113037	0.372186	0.314691	Lox	1
GO:0048262	determination of dorsal/ventral asymmetry	1/279	11/25730	0.0909091	8.38384	2.56456	0.113037	0.372186	0.314691	Aida	1
GO:0048263	determination of dorsal identity	1/279	11/25730	0.0909091	8.38384	2.56456	0.113037	0.372186	0.314691	Aida	1
GO:0050955	thermoception	1/279	11/25730	0.0909091	8.38384	2.56456	0.113037	0.372186	0.314691	Trpm8	1
GO:0051341	regulation of oxidoreductase activity	1/279	11/25730	0.0909091	8.38384	2.56456	0.113037	0.372186	0.314691	Lgals9	1
GO:0060398	regulation of growth hormone receptor signaling pathway	1/279	11/25730	0.0909091	8.38384	2.56456	0.113037	0.372186	0.314691	Ghr	1
GO:0060693	regulation of branching involved in salivary gland morphogenesis	1/279	11/25730	0.0909091	8.38384	2.56456	0.113037	0.372186	0.314691	Tnf	1
GO:0061043	regulation of vascular wound healing	1/279	11/25730	0.0909091	8.38384	2.56456	0.113037	0.372186	0.314691	Tnf	1
GO:0070099	regulation of chemokine-mediated signaling pathway	1/279	11/25730	0.0909091	8.38384	2.56456	0.113037	0.372186	0.314691	Ccl5	1
GO:0070295	renal water absorption	1/279	11/25730	0.0909091	8.38384	2.56456	0.113037	0.372186	0.314691	Aqp1	1
GO:0070305	response to cGMP	1/279	11/25730	0.0909091	8.38384	2.56456	0.113037	0.372186	0.314691	Pde3a	1
GO:0070432	regulation of nucleotide-binding oligomerization domain containing 2 signaling pathway	1/279	11/25730	0.0909091	8.38384	2.56456	0.113037	0.372186	0.314691	Slc15a3	1
GO:0070778	L-aspartate transmembrane transport	1/279	11/25730	0.0909091	8.38384	2.56456	0.113037	0.372186	0.314691	Slc25a22	1
GO:0071394	cellular response to testosterone stimulus	1/279	11/25730	0.0909091	8.38384	2.56456	0.113037	0.372186	0.314691	Akr1c18	1
GO:0090091	positive regulation of extracellular matrix disassembly	1/279	11/25730	0.0909091	8.38384	2.56456	0.113037	0.372186	0.314691	Meltf	1
GO:0090237	regulation of arachidonate secretion	1/279	11/25730	0.0909091	8.38384	2.56456	0.113037	0.372186	0.314691	Pla2r1	1
GO:0097090	presynaptic membrane organization	1/279	11/25730	0.0909091	8.38384	2.56456	0.113037	0.372186	0.314691	Nlgn2	1
GO:0097119	postsynaptic density protein 95 clustering	1/279	11/25730	0.0909091	8.38384	2.56456	0.113037	0.372186	0.314691	Nlgn2	1
GO:1902035	positive regulation of hematopoietic stem cell proliferation	1/279	11/25730	0.0909091	8.38384	2.56456	0.113037	0.372186	0.314691	Cxcl1	1
GO:1903935	response to sodium arsenite	1/279	11/25730	0.0909091	8.38384	2.56456	0.113037	0.372186	0.314691	Daxx	1
GO:2000192	negative regulation of fatty acid transport	1/279	11/25730	0.0909091	8.38384	2.56456	0.113037	0.372186	0.314691	Pla2r1	1
GO:0044282	small molecule catabolic process	7/279	375/25730	0.0186667	1.72148	1.47357	0.115019	0.378323	0.319879	Hdc/Aldh1b1/Enpp4/Pnp/Ppm1k/Akr1c18/Nos2	7
GO:0002714	positive regulation of B cell mediated immunity	2/279	54/25730	0.037037	3.41564	1.86048	0.116274	0.378601	0.320114	Tnf/Nod2	2
GO:0002891	positive regulation of immunoglobulin mediated immune response	2/279	54/25730	0.037037	3.41564	1.86048	0.116274	0.378601	0.320114	Tnf/Nod2	2
GO:0009409	response to cold	2/279	54/25730	0.037037	3.41564	1.86048	0.116274	0.378601	0.320114	Trpm8/Fcor	2
GO:0045773	positive regulation of axon extension	2/279	54/25730	0.037037	3.41564	1.86048	0.116274	0.378601	0.320114	Lrp1/Myo5b	2
GO:0061028	establishment of endothelial barrier	2/279	54/25730	0.037037	3.41564	1.86048	0.116274	0.378601	0.320114	Tnf/Icam1	2
GO:0061756	leukocyte adhesion to vascular endothelial cell	2/279	54/25730	0.037037	3.41564	1.86048	0.116274	0.378601	0.320114	Tnf/Icam1	2
GO:0099010	modification of postsynaptic structure	2/279	54/25730	0.037037	3.41564	1.86048	0.116274	0.378601	0.320114	Itpka/Myo5b	2
GO:1901861	regulation of muscle tissue development	2/279	54/25730	0.037037	3.41564	1.86048	0.116274	0.378601	0.320114	Lox/Igfbp5	2
GO:0034762	regulation of transmembrane transport	8/279	449/25730	0.0178174	1.64316	1.43948	0.117004	0.378601	0.320114	Cxcl10/Cxcl9/Tnf/Tcirg1/Pml/Rnasel/Upk3b/Kcne1	8
GO:1902369	negative regulation of RNA catabolic process	3/279	110/25730	0.0272727	2.51515	1.66734	0.117616	0.378601	0.320114	Tnf/Tent5a/Apobec1	3
GO:1904375	regulation of protein localization to cell periphery	4/279	172/25730	0.0232558	2.1447	1.57708	0.117701	0.378601	0.320114	Misp/Tnf/Lrp1/Myo5b	4
GO:0046890	regulation of lipid biosynthetic process	5/279	238/25730	0.0210084	1.93744	1.52122	0.117848	0.378601	0.320114	Trex1/Tnf/Serpina12/Akr1c18/Rgn	5
GO:0009141	nucleoside triphosphate metabolic process	6/279	307/25730	0.019544	1.80239	1.48082	0.118279	0.378601	0.320114	Trex1/Pnp/mt-Nd4/mt-Atp8/mt-Nd4l/mt-Nd1	6
GO:0043200	response to amino acid	5/279	239/25730	0.0209205	1.92934	1.51126	0.119369	0.378601	0.320114	Ccl2/Tnf/Socs1/F7/Col5a2	5
GO:0007520	myoblast fusion	2/279	55/25730	0.0363636	3.35354	1.8294	0.119837	0.378601	0.320114	Cxcl10/Cxcl9	2
GO:0046189	phenol-containing compound biosynthetic process	2/279	55/25730	0.0363636	3.35354	1.8294	0.119837	0.378601	0.320114	Hdc/Tph1	2
GO:0048873	homeostasis of number of cells within a tissue	2/279	55/25730	0.0363636	3.35354	1.8294	0.119837	0.378601	0.320114	Epsti1/Nfix	2
GO:0051873	killing by host of symbiont cells	2/279	55/25730	0.0363636	3.35354	1.8294	0.119837	0.378601	0.320114	Cxcl1/Apol9b	2
GO:0014910	regulation of smooth muscle cell migration	3/279	111/25730	0.027027	2.49249	1.64989	0.119969	0.378601	0.320114	Ccl5/Lrp1/Igfbp5	3
GO:0001935	endothelial cell proliferation	4/279	174/25730	0.0229885	2.12005	1.55213	0.121359	0.378601	0.320114	Gdf2/Ccl2/Tnf/Col4a3	4
GO:0016125	sterol metabolic process	4/279	174/25730	0.0229885	2.12005	1.55213	0.121359	0.378601	0.320114	Thrb/Apof/Lrp1/Serpina12	4
GO:0016579	protein deubiquitination	3/279	112/25730	0.0267857	2.47024	1.63262	0.12234	0.378601	0.320114	Srms/Usp17la/Usp25	3
GO:1904019	epithelial cell apoptotic process	3/279	112/25730	0.0267857	2.47024	1.63262	0.12234	0.378601	0.320114	Btc/Fas/Pla2r1	3
GO:1990748	cellular detoxification	3/279	112/25730	0.0267857	2.47024	1.63262	0.12234	0.378601	0.320114	Gsta1/Selenow/Mtarc1	3
GO:0010976	positive regulation of neuron projection development	5/279	241/25730	0.0207469	1.91332	1.49148	0.12244	0.378601	0.320114	Ptk6/Pcp4/Ltk/Itpka/Lrp1	5
GO:0002317	plasma cell differentiation	1/279	12/25730	0.0833333	7.68519	2.42519	0.122659	0.378601	0.320114	Lgals8	1
GO:0002579	positive regulation of antigen processing and presentation	1/279	12/25730	0.0833333	7.68519	2.42519	0.122659	0.378601	0.320114	Nod2	1
GO:0002778	antibacterial peptide production	1/279	12/25730	0.0833333	7.68519	2.42519	0.122659	0.378601	0.320114	Nod2	1
GO:0006196	AMP catabolic process	1/279	12/25730	0.0833333	7.68519	2.42519	0.122659	0.378601	0.320114	Pnp	1
GO:0009200	deoxyribonucleoside triphosphate metabolic process	1/279	12/25730	0.0833333	7.68519	2.42519	0.122659	0.378601	0.320114	Pnp	1
GO:0009223	pyrimidine deoxyribonucleotide catabolic process	1/279	12/25730	0.0833333	7.68519	2.42519	0.122659	0.378601	0.320114	Nt5c3	1
GO:0032224	positive regulation of synaptic transmission, cholinergic	1/279	12/25730	0.0833333	7.68519	2.42519	0.122659	0.378601	0.320114	Tacr2	1
GO:0032741	positive regulation of interleukin-18 production	1/279	12/25730	0.0833333	7.68519	2.42519	0.122659	0.378601	0.320114	Tnf	1
GO:0032815	negative regulation of natural killer cell activation	1/279	12/25730	0.0833333	7.68519	2.42519	0.122659	0.378601	0.320114	Lgals9	1
GO:0033262	regulation of nuclear cell cycle DNA replication	1/279	12/25730	0.0833333	7.68519	2.42519	0.122659	0.378601	0.320114	Nuggc	1
GO:0033632	regulation of cell-cell adhesion mediated by integrin	1/279	12/25730	0.0833333	7.68519	2.42519	0.122659	0.378601	0.320114	Ccl5	1
GO:0034116	positive regulation of heterotypic cell-cell adhesion	1/279	12/25730	0.0833333	7.68519	2.42519	0.122659	0.378601	0.320114	Tnf	1
GO:0034144	negative regulation of toll-like receptor 4 signaling pathway	1/279	12/25730	0.0833333	7.68519	2.42519	0.122659	0.378601	0.320114	Acod1	1
GO:0034351	negative regulation of glial cell apoptotic process	1/279	12/25730	0.0833333	7.68519	2.42519	0.122659	0.378601	0.320114	Ccl2	1
GO:0035279	miRNA-mediated gene silencing by mRNA destabilization	1/279	12/25730	0.0833333	7.68519	2.42519	0.122659	0.378601	0.320114	Mov10	1
GO:0036151	phosphatidylcholine acyl-chain remodeling	1/279	12/25730	0.0833333	7.68519	2.42519	0.122659	0.378601	0.320114	Pla2g4c	1
GO:0038063	collagen-activated tyrosine kinase receptor signaling pathway	1/279	12/25730	0.0833333	7.68519	2.42519	0.122659	0.378601	0.320114	Col4a3	1
GO:0042118	endothelial cell activation	1/279	12/25730	0.0833333	7.68519	2.42519	0.122659	0.378601	0.320114	Cxcl10	1
GO:0043320	natural killer cell degranulation	1/279	12/25730	0.0833333	7.68519	2.42519	0.122659	0.378601	0.320114	Lgals9	1
GO:0043922	host-mediated suppression of viral transcription	1/279	12/25730	0.0833333	7.68519	2.42519	0.122659	0.378601	0.320114	Ccl5	1
GO:0045603	positive regulation of endothelial cell differentiation	1/279	12/25730	0.0833333	7.68519	2.42519	0.122659	0.378601	0.320114	Gdf2	1
GO:0048840	otolith development	1/279	12/25730	0.0833333	7.68519	2.42519	0.122659	0.378601	0.320114	Slc44a4	1
GO:0050774	negative regulation of dendrite morphogenesis	1/279	12/25730	0.0833333	7.68519	2.42519	0.122659	0.378601	0.320114	Id1	1
GO:0060426	lung vasculature development	1/279	12/25730	0.0833333	7.68519	2.42519	0.122659	0.378601	0.320114	Id1	1
GO:0061771	response to caloric restriction	1/279	12/25730	0.0833333	7.68519	2.42519	0.122659	0.378601	0.320114	Gsta1	1
GO:0070472	regulation of uterine smooth muscle contraction	1/279	12/25730	0.0833333	7.68519	2.42519	0.122659	0.378601	0.320114	Tacr2	1
GO:0071377	cellular response to glucagon stimulus	1/279	12/25730	0.0833333	7.68519	2.42519	0.122659	0.378601	0.320114	Glp2r	1
GO:0072070	loop of Henle development	1/279	12/25730	0.0833333	7.68519	2.42519	0.122659	0.378601	0.320114	Aqp1	1
GO:0097067	cellular response to thyroid hormone stimulus	1/279	12/25730	0.0833333	7.68519	2.42519	0.122659	0.378601	0.320114	Thrb	1
GO:0097400	interleukin-17-mediated signaling pathway	1/279	12/25730	0.0833333	7.68519	2.42519	0.122659	0.378601	0.320114	Usp25	1
GO:0099519	dense core granule cytoskeletal transport	1/279	12/25730	0.0833333	7.68519	2.42519	0.122659	0.378601	0.320114	Tanc2	1
GO:0099612	protein localization to axon	1/279	12/25730	0.0833333	7.68519	2.42519	0.122659	0.378601	0.320114	Mal	1
GO:0099639	neurotransmitter receptor transport, endosome to plasma membrane	1/279	12/25730	0.0833333	7.68519	2.42519	0.122659	0.378601	0.320114	Myo5b	1
GO:0140507	granzyme-mediated programmed cell death signaling pathway	1/279	12/25730	0.0833333	7.68519	2.42519	0.122659	0.378601	0.320114	Bnip3	1
GO:0160075	non-canonical inflammasome complex assembly	1/279	12/25730	0.0833333	7.68519	2.42519	0.122659	0.378601	0.320114	Casp4	1
GO:1904415	regulation of xenophagy	1/279	12/25730	0.0833333	7.68519	2.42519	0.122659	0.378601	0.320114	Nod2	1
GO:1904417	positive regulation of xenophagy	1/279	12/25730	0.0833333	7.68519	2.42519	0.122659	0.378601	0.320114	Nod2	1
GO:1990144	intrinsic apoptotic signaling pathway in response to hypoxia	1/279	12/25730	0.0833333	7.68519	2.42519	0.122659	0.378601	0.320114	Bnip3	1
GO:2000171	negative regulation of dendrite development	1/279	12/25730	0.0833333	7.68519	2.42519	0.122659	0.378601	0.320114	Zfp296	1
GO:0031646	positive regulation of nervous system process	2/279	56/25730	0.0357143	3.29365	1.79902	0.123426	0.380603	0.321807	Igsf9b/Nlgn2	2
GO:0030301	cholesterol transport	3/279	113/25730	0.0265487	2.44838	1.61554	0.124727	0.38351	0.324265	Apof/Nfkbia/Lrp1	3
GO:0042102	positive regulation of T cell proliferation	3/279	113/25730	0.0265487	2.44838	1.61554	0.124727	0.38351	0.324265	Ccl5/Ccdc88b/Pnp	3
GO:1903312	negative regulation of mRNA metabolic process	3/279	113/25730	0.0265487	2.44838	1.61554	0.124727	0.38351	0.324265	Tnf/Tent5a/Apobec1	3
GO:0007584	response to nutrient	4/279	176/25730	0.0227273	2.09596	1.5275	0.125066	0.384182	0.324833	Ccl2/C2/F7/mt-Cytb	4
GO:0007005	mitochondrion organization	8/279	457/25730	0.0175055	1.61439	1.38751	0.125719	0.384655	0.325233	Tnfsf10/Fas/Pnpt1/Pnp/Ppm1k/mt-Nd4/Bnip3/mt-Nd1	8
GO:0009150	purine ribonucleotide metabolic process	7/279	384/25730	0.0182292	1.68113	1.40801	0.125742	0.384655	0.325233	Trex1/Pnp/mt-Nd4/mt-Atp8/mt-Nd4l/mt-Nd1/Adcy1	7
GO:0070665	positive regulation of leukocyte proliferation	4/279	177/25730	0.0225989	2.08412	1.51532	0.126937	0.384655	0.325233	Ccl5/Ccdc88b/Pnp/Cdkn1a	4
GO:0008202	steroid metabolic process	7/279	385/25730	0.0181818	1.67677	1.40083	0.126964	0.384655	0.325233	Akr1c14/Tnf/Thrb/Apof/Lrp1/Serpina12/Akr1c18	7
GO:0031529	ruffle organization	2/279	57/25730	0.0350877	3.23587	1.76932	0.127041	0.384655	0.325233	Tcirg1/Icam1	2
GO:0046638	positive regulation of alpha-beta T cell differentiation	2/279	57/25730	0.0350877	3.23587	1.76932	0.127041	0.384655	0.325233	Socs1/Pnp	2
GO:0051954	positive regulation of amine transport	2/279	57/25730	0.0350877	3.23587	1.76932	0.127041	0.384655	0.325233	Tacr2/Pcp4	2
GO:0070269	pyroptotic inflammatory response	2/279	57/25730	0.0350877	3.23587	1.76932	0.127041	0.384655	0.325233	Naip5/Casp4	2
GO:0089718	amino acid import across plasma membrane	2/279	57/25730	0.0350877	3.23587	1.76932	0.127041	0.384655	0.325233	Tnf/Slc38a1	2
GO:0034308	primary alcohol metabolic process	3/279	114/25730	0.0263158	2.4269	1.59864	0.127132	0.384655	0.325233	Akr1c14/Aldh1b1/Akr1c18	3
GO:1905954	positive regulation of lipid localization	3/279	114/25730	0.0263158	2.4269	1.59864	0.127132	0.384655	0.325233	Ecrg4/Pla2r1/Lrp1	3
GO:0005996	monosaccharide metabolic process	6/279	314/25730	0.0191083	1.76221	1.42281	0.127712	0.384655	0.325233	Gdf2/Tnf/Pdk1/Serpina12/Rgn/Otog	6
GO:0017148	negative regulation of translation	4/279	178/25730	0.0224719	2.07241	1.50321	0.12882	0.384655	0.325233	Eif4ebp3/Bank1/Pml/Igfbp5	4
GO:1902652	secondary alcohol metabolic process	4/279	178/25730	0.0224719	2.07241	1.50321	0.12882	0.384655	0.325233	Thrb/Apof/Lrp1/Serpina12	4
GO:0015850	organic hydroxy compound transport	6/279	315/25730	0.0190476	1.75661	1.41464	0.129089	0.384655	0.325233	Aqp1/Ecrg4/Pcp4/Apof/Nfkbia/Lrp1	6
GO:0051899	membrane depolarization	3/279	115/25730	0.026087	2.4058	1.58192	0.129553	0.384655	0.325233	Hsh2d/Scn3a/Chrna1	3
GO:0006813	potassium ion transport	5/279	246/25730	0.0203252	1.87444	1.44285	0.130275	0.384655	0.325233	Aqp1/Cxcl1/Mcoln3/Kcne1/Lrrc26	5
GO:0045786	negative regulation of cell cycle	7/279	388/25730	0.0180412	1.6638	1.37942	0.130665	0.384655	0.325233	Ccl2/Trex1/Tnf/Pml/Myo16/Cdkn1a/Gpr15lg	7
GO:0046902	regulation of mitochondrial membrane permeability	2/279	58/25730	0.0344828	3.18008	1.74027	0.130681	0.384655	0.325233	Ppm1k/Bnip3	2
GO:0050853	B cell receptor signaling pathway	2/279	58/25730	0.0344828	3.18008	1.74027	0.130681	0.384655	0.325233	Nfkbia/Fcmr	2
GO:0071548	response to dexamethasone	2/279	58/25730	0.0344828	3.18008	1.74027	0.130681	0.384655	0.325233	Aqp1/Ccl2	2
GO:0043542	endothelial cell migration	5/279	247/25730	0.0202429	1.86685	1.43327	0.131869	0.384655	0.325233	Csprs/Gdf2/Tnf/Lgals8/Fstl1	5
GO:0045926	negative regulation of growth	5/279	247/25730	0.0202429	1.86685	1.43327	0.131869	0.384655	0.325233	Ptk6/Gdf2/Pml/Igfbp5/Cdkn1a	5
GO:0000255	allantoin metabolic process	1/279	13/25730	0.0769231	7.09402	2.30105	0.132177	0.384655	0.325233	Pnp	1
GO:0002291	T cell activation via T cell receptor contact with antigen bound to MHC molecule on antigen presenting cell	1/279	13/25730	0.0769231	7.09402	2.30105	0.132177	0.384655	0.325233	Icam1	1
GO:0002713	negative regulation of B cell mediated immunity	1/279	13/25730	0.0769231	7.09402	2.30105	0.132177	0.384655	0.325233	Fcgr2b	1
GO:0002890	negative regulation of immunoglobulin mediated immune response	1/279	13/25730	0.0769231	7.09402	2.30105	0.132177	0.384655	0.325233	Fcgr2b	1
GO:0008611	ether lipid biosynthetic process	1/279	13/25730	0.0769231	7.09402	2.30105	0.132177	0.384655	0.325233	Pla2g4c	1
GO:0014745	negative regulation of muscle adaptation	1/279	13/25730	0.0769231	7.09402	2.30105	0.132177	0.384655	0.325233	Igfbp5	1
GO:0032610	interleukin-1 alpha production	1/279	13/25730	0.0769231	7.09402	2.30105	0.132177	0.384655	0.325233	Ccl20	1
GO:0032650	regulation of interleukin-1 alpha production	1/279	13/25730	0.0769231	7.09402	2.30105	0.132177	0.384655	0.325233	Ccl20	1
GO:0036006	cellular response to macrophage colony-stimulating factor stimulus	1/279	13/25730	0.0769231	7.09402	2.30105	0.132177	0.384655	0.325233	Ccl2	1
GO:0036295	cellular response to increased oxygen levels	1/279	13/25730	0.0769231	7.09402	2.30105	0.132177	0.384655	0.325233	Fas	1
GO:0036302	atrioventricular canal development	1/279	13/25730	0.0769231	7.09402	2.30105	0.132177	0.384655	0.325233	Nfix	1
GO:0042045	epithelial fluid transport	1/279	13/25730	0.0769231	7.09402	2.30105	0.132177	0.384655	0.325233	Aqp1	1
GO:0043301	negative regulation of leukocyte degranulation	1/279	13/25730	0.0769231	7.09402	2.30105	0.132177	0.384655	0.325233	Lgals9	1
GO:0043406	positive regulation of MAP kinase activity	1/279	13/25730	0.0769231	7.09402	2.30105	0.132177	0.384655	0.325233	Tnf	1
GO:0045348	positive regulation of MHC class II biosynthetic process	1/279	13/25730	0.0769231	7.09402	2.30105	0.132177	0.384655	0.325233	Tmem106a	1
GO:0046054	dGMP metabolic process	1/279	13/25730	0.0769231	7.09402	2.30105	0.132177	0.384655	0.325233	Pnp	1
GO:0046504	glycerol ether biosynthetic process	1/279	13/25730	0.0769231	7.09402	2.30105	0.132177	0.384655	0.325233	Pla2g4c	1
GO:0048630	skeletal muscle tissue growth	1/279	13/25730	0.0769231	7.09402	2.30105	0.132177	0.384655	0.325233	Chrna1	1
GO:0060397	growth hormone receptor signaling pathway via JAK-STAT	1/279	13/25730	0.0769231	7.09402	2.30105	0.132177	0.384655	0.325233	Ghr	1
GO:0070424	regulation of nucleotide-binding domain, leucine rich repeat containing receptor signaling pathway	1/279	13/25730	0.0769231	7.09402	2.30105	0.132177	0.384655	0.325233	Slc15a3	1
GO:0070471	uterine smooth muscle contraction	1/279	13/25730	0.0769231	7.09402	2.30105	0.132177	0.384655	0.325233	Tacr2	1
GO:0070828	heterochromatin organization	1/279	13/25730	0.0769231	7.09402	2.30105	0.132177	0.384655	0.325233	Setdb2	1
GO:0072014	proximal tubule development	1/279	13/25730	0.0769231	7.09402	2.30105	0.132177	0.384655	0.325233	Aqp1	1
GO:0072697	protein localization to cell cortex	1/279	13/25730	0.0769231	7.09402	2.30105	0.132177	0.384655	0.325233	Misp	1
GO:0072711	cellular response to hydroxyurea	1/279	13/25730	0.0769231	7.09402	2.30105	0.132177	0.384655	0.325233	Trex1	1
GO:0090399	replicative senescence	1/279	13/25730	0.0769231	7.09402	2.30105	0.132177	0.384655	0.325233	Pla2r1	1
GO:0090557	establishment of endothelial intestinal barrier	1/279	13/25730	0.0769231	7.09402	2.30105	0.132177	0.384655	0.325233	Icam1	1
GO:0090649	response to oxygen-glucose deprivation	1/279	13/25730	0.0769231	7.09402	2.30105	0.132177	0.384655	0.325233	Bnip3	1
GO:0098915	membrane repolarization during ventricular cardiac muscle cell action potential	1/279	13/25730	0.0769231	7.09402	2.30105	0.132177	0.384655	0.325233	Kcne1	1
GO:1900044	regulation of protein K63-linked ubiquitination	1/279	13/25730	0.0769231	7.09402	2.30105	0.132177	0.384655	0.325233	Nod2	1
GO:1900449	regulation of glutamate receptor signaling pathway	1/279	13/25730	0.0769231	7.09402	2.30105	0.132177	0.384655	0.325233	Ccl2	1
GO:2000095	regulation of Wnt signaling pathway, planar cell polarity pathway	1/279	13/25730	0.0769231	7.09402	2.30105	0.132177	0.384655	0.325233	Plekha4	1
GO:2000271	positive regulation of fibroblast apoptotic process	1/279	13/25730	0.0769231	7.09402	2.30105	0.132177	0.384655	0.325233	Socs1	1
GO:2000562	negative regulation of CD4-positive, alpha-beta T cell proliferation	1/279	13/25730	0.0769231	7.09402	2.30105	0.132177	0.384655	0.325233	Lgals9	1
GO:2000849	regulation of glucocorticoid secretion	1/279	13/25730	0.0769231	7.09402	2.30105	0.132177	0.384655	0.325233	Ecrg4	1
GO:0030879	mammary gland development	4/279	180/25730	0.0222222	2.04938	1.47923	0.132621	0.385599	0.326031	Ccl2/Pml/Igfbp5/Tph1	4
GO:0032941	secretion by tissue	2/279	59/25730	0.0338983	3.12618	1.71185	0.134345	0.38941	0.329253	Aqp1/Slc4a5	2
GO:0046942	carboxylic acid transport	7/279	391/25730	0.0179028	1.65104	1.35819	0.134421	0.38941	0.329253	Tnf/Sfxn2/Nfkbie/Pla2r1/Slc38a1/Slc25a22/Nos2	7
GO:0051952	regulation of amine transport	3/279	117/25730	0.025641	2.36467	1.549	0.134444	0.38941	0.329253	Tacr2/Pcp4/Tnf	3
GO:0007189	adenylate cyclase-activating G protein-coupled receptor signaling pathway	4/279	181/25730	0.0220994	2.03806	1.46736	0.134539	0.38941	0.329253	Cxcl10/Cxcl9/Pde3a/Adcy1	4
GO:0035725	sodium ion transmembrane transport	4/279	181/25730	0.0220994	2.03806	1.46736	0.134539	0.38941	0.329253	Mcoln3/Slc38a1/Slc4a5/Scn3a	4
GO:0051962	positive regulation of nervous system development	7/279	392/25730	0.0178571	1.64683	1.35115	0.135685	0.390184	0.329908	Tnf/Amigo2/Nlgn2/Itpka/Lrp1/Myo5b/Ptprf	7
GO:0034763	negative regulation of transmembrane transport	3/279	118/25730	0.0254237	2.34463	1.5328	0.136914	0.390184	0.329908	Tnf/Upk3b/Kcne1	3
GO:0015849	organic acid transport	7/279	393/25730	0.0178117	1.64264	1.34414	0.136954	0.390184	0.329908	Tnf/Sfxn2/Nfkbie/Pla2r1/Slc38a1/Slc25a22/Nos2	7
GO:0006518	peptide metabolic process	2/279	60/25730	0.0333333	3.07407	1.68402	0.138032	0.390184	0.329908	Ggt5/Nod2	2
GO:0061082	myeloid leukocyte cytokine production	2/279	60/25730	0.0333333	3.07407	1.68402	0.138032	0.390184	0.329908	Nod2/Casp4	2
GO:0090181	regulation of cholesterol metabolic process	2/279	60/25730	0.0333333	3.07407	1.68402	0.138032	0.390184	0.329908	Thrb/Serpina12	2
GO:1903533	regulation of protein targeting	2/279	60/25730	0.0333333	3.07407	1.68402	0.138032	0.390184	0.329908	Ccl2/Kcne1	2
GO:0046486	glycerolipid metabolic process	7/279	394/25730	0.0177665	1.63847	1.33714	0.138229	0.390184	0.329908	Thrb/Pla2g4c/Apof/Apobec1/Itpka/Serpina12/Rgn	7
GO:0006006	glucose metabolic process	5/279	251/25730	0.0199203	1.8371	1.39535	0.138332	0.390184	0.329908	Gdf2/Tnf/Pdk1/Serpina12/Rgn	5
GO:0032869	cellular response to insulin stimulus	5/279	251/25730	0.0199203	1.8371	1.39535	0.138332	0.390184	0.329908	Ccl2/Tnf/Socs1/Serpina12/Ptprf	5
GO:0010660	regulation of muscle cell apoptotic process	3/279	119/25730	0.0252101	2.32493	1.51675	0.139398	0.390184	0.329908	Ltk/Lifr/Bnip3	3
GO:0015918	sterol transport	3/279	119/25730	0.0252101	2.32493	1.51675	0.139398	0.390184	0.329908	Apof/Nfkbia/Lrp1	3
GO:0031346	positive regulation of cell projection organization	8/279	469/25730	0.0170576	1.57309	1.31142	0.13941	0.390184	0.329908	Aqp1/Ptk6/Pcp4/Ltk/Itpka/Lrp1/Myo5b/Ptprf	8
GO:1905952	regulation of lipid localization	4/279	184/25730	0.0217391	2.00483	1.43219	0.14036	0.390184	0.329908	Ecrg4/Pla2r1/Nfkbia/Lrp1	4
GO:0002087	regulation of respiratory gaseous exchange by nervous system process	1/279	14/25730	0.0714286	6.5873	2.1894	0.141591	0.390184	0.329908	Nlgn2	1
GO:0002551	mast cell chemotaxis	1/279	14/25730	0.0714286	6.5873	2.1894	0.141591	0.390184	0.329908	Ccl5	1
GO:0002638	negative regulation of immunoglobulin production	1/279	14/25730	0.0714286	6.5873	2.1894	0.141591	0.390184	0.329908	Fcgr2b	1
GO:0002775	antimicrobial peptide production	1/279	14/25730	0.0714286	6.5873	2.1894	0.141591	0.390184	0.329908	Nod2	1
GO:0003097	renal water transport	1/279	14/25730	0.0714286	6.5873	2.1894	0.141591	0.390184	0.329908	Aqp1	1
GO:0006924	activation-induced cell death of T cells	1/279	14/25730	0.0714286	6.5873	2.1894	0.141591	0.390184	0.329908	Fas	1
GO:0007144	female meiosis I	1/279	14/25730	0.0714286	6.5873	2.1894	0.141591	0.390184	0.329908	Meiob	1
GO:0010269	response to selenium ion	1/279	14/25730	0.0714286	6.5873	2.1894	0.141591	0.390184	0.329908	Selenow	1
GO:0010624	regulation of Schwann cell proliferation	1/279	14/25730	0.0714286	6.5873	2.1894	0.141591	0.390184	0.329908	Fas	1
GO:0010917	negative regulation of mitochondrial membrane potential	1/279	14/25730	0.0714286	6.5873	2.1894	0.141591	0.390184	0.329908	Bnip3	1
GO:0010936	negative regulation of macrophage cytokine production	1/279	14/25730	0.0714286	6.5873	2.1894	0.141591	0.390184	0.329908	Nod2	1
GO:0014816	skeletal muscle satellite cell differentiation	1/279	14/25730	0.0714286	6.5873	2.1894	0.141591	0.390184	0.329908	Nfix	1
GO:0019852	L-ascorbic acid metabolic process	1/279	14/25730	0.0714286	6.5873	2.1894	0.141591	0.390184	0.329908	Rgn	1
GO:0030656	regulation of vitamin metabolic process	1/279	14/25730	0.0714286	6.5873	2.1894	0.141591	0.390184	0.329908	Tnf	1
GO:0032055	negative regulation of translation in response to stress	1/279	14/25730	0.0714286	6.5873	2.1894	0.141591	0.390184	0.329908	Pml	1
GO:0032782	bile acid secretion	1/279	14/25730	0.0714286	6.5873	2.1894	0.141591	0.390184	0.329908	Tnf	1
GO:0035810	positive regulation of urine volume	1/279	14/25730	0.0714286	6.5873	2.1894	0.141591	0.390184	0.329908	Btc	1
GO:0036005	response to macrophage colony-stimulating factor	1/279	14/25730	0.0714286	6.5873	2.1894	0.141591	0.390184	0.329908	Ccl2	1
GO:0042362	fat-soluble vitamin biosynthetic process	1/279	14/25730	0.0714286	6.5873	2.1894	0.141591	0.390184	0.329908	Tnf	1
GO:0042364	water-soluble vitamin biosynthetic process	1/279	14/25730	0.0714286	6.5873	2.1894	0.141591	0.390184	0.329908	Rgn	1
GO:0042590	antigen processing and presentation of exogenous peptide antigen via MHC class I	1/279	14/25730	0.0714286	6.5873	2.1894	0.141591	0.390184	0.329908	Mpeg1	1
GO:0043393	regulation of protein binding	1/279	14/25730	0.0714286	6.5873	2.1894	0.141591	0.390184	0.329908	Ptprf	1
GO:0043517	positive regulation of DNA damage response, signal transduction by p53 class mediator	1/279	14/25730	0.0714286	6.5873	2.1894	0.141591	0.390184	0.329908	Pla2r1	1
GO:0045060	negative thymic T cell selection	1/279	14/25730	0.0714286	6.5873	2.1894	0.141591	0.390184	0.329908	Fas	1
GO:0045117	azole transmembrane transport	1/279	14/25730	0.0714286	6.5873	2.1894	0.141591	0.390184	0.329908	Slc44a4	1
GO:0048102	autophagic cell death	1/279	14/25730	0.0714286	6.5873	2.1894	0.141591	0.390184	0.329908	Bnip3	1
GO:0048672	positive regulation of collateral sprouting	1/279	14/25730	0.0714286	6.5873	2.1894	0.141591	0.390184	0.329908	Lrp1	1
GO:0060180	female mating behavior	1/279	14/25730	0.0714286	6.5873	2.1894	0.141591	0.390184	0.329908	Thrb	1
GO:0060368	regulation of Fc receptor mediated stimulatory signaling pathway	1/279	14/25730	0.0714286	6.5873	2.1894	0.141591	0.390184	0.329908	Plscr2	1
GO:0070086	ubiquitin-dependent endocytosis	1/279	14/25730	0.0714286	6.5873	2.1894	0.141591	0.390184	0.329908	Neurl3	1
GO:0070493	thrombin-activated receptor signaling pathway	1/279	14/25730	0.0714286	6.5873	2.1894	0.141591	0.390184	0.329908	Iqgap2	1
GO:0070986	left/right axis specification	1/279	14/25730	0.0714286	6.5873	2.1894	0.141591	0.390184	0.329908	Setdb2	1
GO:0071803	positive regulation of podosome assembly	1/279	14/25730	0.0714286	6.5873	2.1894	0.141591	0.390184	0.329908	Tnf	1
GO:0072710	response to hydroxyurea	1/279	14/25730	0.0714286	6.5873	2.1894	0.141591	0.390184	0.329908	Trex1	1
GO:1900025	negative regulation of substrate adhesion-dependent cell spreading	1/279	14/25730	0.0714286	6.5873	2.1894	0.141591	0.390184	0.329908	Meltf	1
GO:1901503	ether biosynthetic process	1/279	14/25730	0.0714286	6.5873	2.1894	0.141591	0.390184	0.329908	Pla2g4c	1
GO:1901950	dense core granule transport	1/279	14/25730	0.0714286	6.5873	2.1894	0.141591	0.390184	0.329908	Tanc2	1
GO:1902043	positive regulation of extrinsic apoptotic signaling pathway via death domain receptors	1/279	14/25730	0.0714286	6.5873	2.1894	0.141591	0.390184	0.329908	Mal	1
GO:1903624	regulation of DNA catabolic process	1/279	14/25730	0.0714286	6.5873	2.1894	0.141591	0.390184	0.329908	Rgn	1
GO:2000347	positive regulation of hepatocyte proliferation	1/279	14/25730	0.0714286	6.5873	2.1894	0.141591	0.390184	0.329908	Tnf	1
GO:2001258	negative regulation of cation channel activity	1/279	14/25730	0.0714286	6.5873	2.1894	0.141591	0.390184	0.329908	Kcne1	1
GO:0035272	exocrine system development	2/279	61/25730	0.0327869	3.02368	1.65677	0.141741	0.390184	0.329908	Tnf/Edar	2
GO:0051205	protein insertion into membrane	2/279	61/25730	0.0327869	3.02368	1.65677	0.141741	0.390184	0.329908	Rtp4/Mal	2
GO:0061640	cytoskeleton-dependent cytokinesis	3/279	120/25730	0.025	2.30556	1.50087	0.141898	0.390282	0.32999	Iqgap2/Daxx/Mitd1	3
GO:0050728	negative regulation of inflammatory response	4/279	185/25730	0.0216216	1.99399	1.42062	0.142322	0.390776	0.330409	Acod1/Nod2/Lgals9/Fcgr2b	4
GO:1901991	negative regulation of mitotic cell cycle phase transition	4/279	185/25730	0.0216216	1.99399	1.42062	0.142322	0.390776	0.330409	Ccl2/Trex1/Myo16/Cdkn1a	4
GO:0006816	calcium ion transport	8/279	472/25730	0.0169492	1.56309	1.29273	0.142945	0.392152	0.331572	Cxcl10/Ccl5/Cxcl9/Ccl2/Trpm8/Pml/Trpm6/Icam1	8
GO:0001101	response to acid chemical	5/279	254/25730	0.019685	1.8154	1.36736	0.14327	0.392706	0.33204	Ccl2/Tnf/Socs1/F7/Col5a2	5
GO:0051090	regulation of DNA-binding transcription factor activity	3/279	121/25730	0.0247934	2.2865	1.48514	0.144413	0.392817	0.332134	Acod1/Tnf/Adcy1	3
GO:0030324	lung development	5/279	255/25730	0.0196078	1.80828	1.35811	0.144933	0.392817	0.332134	Tnf/Thrb/Lox/Igfbp5/Id1	5
GO:0001974	blood vessel remodeling	2/279	62/25730	0.0322581	2.97491	1.63008	0.145471	0.392817	0.332134	Lrp1/Nos2	2
GO:0043543	protein acylation	2/279	62/25730	0.0322581	2.97491	1.63008	0.145471	0.392817	0.332134	Pml/Fcor	2
GO:0044060	regulation of endocrine process	2/279	62/25730	0.0322581	2.97491	1.63008	0.145471	0.392817	0.332134	Ecrg4/Tacr2	2
GO:0045010	actin nucleation	2/279	62/25730	0.0322581	2.97491	1.63008	0.145471	0.392817	0.332134	Iqgap2/Whamm	2
GO:0051702	biological process involved in interaction with symbiont	2/279	62/25730	0.0322581	2.97491	1.63008	0.145471	0.392817	0.332134	Cxcl1/Apol9b	2
GO:0060251	regulation of glial cell proliferation	2/279	62/25730	0.0322581	2.97491	1.63008	0.145471	0.392817	0.332134	Tnf/Fas	2
GO:0061900	glial cell activation	2/279	62/25730	0.0322581	2.97491	1.63008	0.145471	0.392817	0.332134	Tnf/Lrp1	2
GO:0099563	modification of synaptic structure	2/279	62/25730	0.0322581	2.97491	1.63008	0.145471	0.392817	0.332134	Itpka/Myo5b	2
GO:0030216	keratinocyte differentiation	4/279	187/25730	0.0213904	1.97267	1.39769	0.146279	0.392817	0.332134	Krt16/Krt17/Sprr1a/Cdkn1a	4
GO:0035821	modulation of process of another organism	3/279	122/25730	0.0245902	2.26776	1.46957	0.146943	0.392817	0.332134	Ccl5/Cxcl1/Nod2	3
GO:0045666	positive regulation of neuron differentiation	3/279	122/25730	0.0245902	2.26776	1.46957	0.146943	0.392817	0.332134	Ccl5/Pcp4/Bend6	3
GO:0002699	positive regulation of immune effector process	6/279	328/25730	0.0182927	1.68699	1.31104	0.147625	0.392817	0.332134	Ccl2/Cxcl1/Tnf/Nod2/Casp4/Pnp	6
GO:0099173	postsynapse organization	6/279	328/25730	0.0182927	1.68699	1.31104	0.147625	0.392817	0.332134	Tanc2/Fcgr2b/Nlgn2/Itpka/Myo5b/Ptprf	6
GO:0001654	eye development	8/279	476/25730	0.0168067	1.54995	1.26802	0.147729	0.392817	0.332134	Aqp1/Rd3/Thrb/Tcirg1/Tdrd7/Nfix/Slc4a5/Col5a2	8
GO:0032371	regulation of sterol transport	2/279	63/25730	0.031746	2.92769	1.60391	0.149222	0.392817	0.332134	Nfkbia/Lrp1	2
GO:0032374	regulation of cholesterol transport	2/279	63/25730	0.031746	2.92769	1.60391	0.149222	0.392817	0.332134	Nfkbia/Lrp1	2
GO:0050832	defense response to fungus	2/279	63/25730	0.031746	2.92769	1.60391	0.149222	0.392817	0.332134	Cxcl1/Gpr15lg	2
GO:1905953	negative regulation of lipid localization	2/279	63/25730	0.031746	2.92769	1.60391	0.149222	0.392817	0.332134	Pla2r1/Nfkbia	2
GO:0014909	smooth muscle cell migration	3/279	123/25730	0.0243902	2.24932	1.45415	0.149487	0.392817	0.332134	Ccl5/Lrp1/Igfbp5	3
GO:0048661	positive regulation of smooth muscle cell proliferation	3/279	123/25730	0.0243902	2.24932	1.45415	0.149487	0.392817	0.332134	Ccl5/Tnf/Igfbp5	3
GO:0030323	respiratory tube development	5/279	258/25730	0.0193798	1.78725	1.33062	0.149971	0.392817	0.332134	Tnf/Thrb/Lox/Igfbp5/Id1	5
GO:0002674	negative regulation of acute inflammatory response	1/279	15/25730	0.0666667	6.14815	2.08816	0.150905	0.392817	0.332134	Fcgr2b	1
GO:0006167	AMP biosynthetic process	1/279	15/25730	0.0666667	6.14815	2.08816	0.150905	0.392817	0.332134	Pnp	1
GO:0006171	cAMP biosynthetic process	1/279	15/25730	0.0666667	6.14815	2.08816	0.150905	0.392817	0.332134	Adcy1	1
GO:0006188	IMP biosynthetic process	1/279	15/25730	0.0666667	6.14815	2.08816	0.150905	0.392817	0.332134	Pnp	1
GO:0006244	pyrimidine nucleotide catabolic process	1/279	15/25730	0.0666667	6.14815	2.08816	0.150905	0.392817	0.332134	Nt5c3	1
GO:0006750	glutathione biosynthetic process	1/279	15/25730	0.0666667	6.14815	2.08816	0.150905	0.392817	0.332134	Ggt5	1
GO:0009155	purine deoxyribonucleotide catabolic process	1/279	15/25730	0.0666667	6.14815	2.08816	0.150905	0.392817	0.332134	Pnp	1
GO:0009170	purine deoxyribonucleoside monophosphate metabolic process	1/279	15/25730	0.0666667	6.14815	2.08816	0.150905	0.392817	0.332134	Pnp	1
GO:0010587	miRNA catabolic process	1/279	15/25730	0.0666667	6.14815	2.08816	0.150905	0.392817	0.332134	Pnpt1	1
GO:0010642	negative regulation of platelet-derived growth factor receptor signaling pathway	1/279	15/25730	0.0666667	6.14815	2.08816	0.150905	0.392817	0.332134	Lrp1	1
GO:0010820	positive regulation of T cell chemotaxis	1/279	15/25730	0.0666667	6.14815	2.08816	0.150905	0.392817	0.332134	Ccl5	1
GO:0014010	Schwann cell proliferation	1/279	15/25730	0.0666667	6.14815	2.08816	0.150905	0.392817	0.332134	Fas	1
GO:0014831	gastro-intestinal system smooth muscle contraction	1/279	15/25730	0.0666667	6.14815	2.08816	0.150905	0.392817	0.332134	Tacr2	1
GO:0019321	pentose metabolic process	1/279	15/25730	0.0666667	6.14815	2.08816	0.150905	0.392817	0.332134	Otog	1
GO:0019370	leukotriene biosynthetic process	1/279	15/25730	0.0666667	6.14815	2.08816	0.150905	0.392817	0.332134	Ggt5	1
GO:0021548	pons development	1/279	15/25730	0.0666667	6.14815	2.08816	0.150905	0.392817	0.332134	Kcne1	1
GO:0021681	cerebellar granular layer development	1/279	15/25730	0.0666667	6.14815	2.08816	0.150905	0.392817	0.332134	Nfix	1
GO:0031269	pseudopodium assembly	1/279	15/25730	0.0666667	6.14815	2.08816	0.150905	0.392817	0.332134	Ccl5	1
GO:0032275	luteinizing hormone secretion	1/279	15/25730	0.0666667	6.14815	2.08816	0.150905	0.392817	0.332134	Tacr2	1
GO:0032372	negative regulation of sterol transport	1/279	15/25730	0.0666667	6.14815	2.08816	0.150905	0.392817	0.332134	Nfkbia	1
GO:0032375	negative regulation of cholesterol transport	1/279	15/25730	0.0666667	6.14815	2.08816	0.150905	0.392817	0.332134	Nfkbia	1
GO:0032410	negative regulation of transporter activity	1/279	15/25730	0.0666667	6.14815	2.08816	0.150905	0.392817	0.332134	Kcne1	1
GO:0032413	negative regulation of ion transmembrane transporter activity	1/279	15/25730	0.0666667	6.14815	2.08816	0.150905	0.392817	0.332134	Kcne1	1
GO:0032494	response to peptidoglycan	1/279	15/25730	0.0666667	6.14815	2.08816	0.150905	0.392817	0.332134	Nod2	1
GO:0035655	interleukin-18-mediated signaling pathway	1/279	15/25730	0.0666667	6.14815	2.08816	0.150905	0.392817	0.332134	Casp4	1
GO:0035933	glucocorticoid secretion	1/279	15/25730	0.0666667	6.14815	2.08816	0.150905	0.392817	0.332134	Ecrg4	1
GO:0038130	ERBB4 signaling pathway	1/279	15/25730	0.0666667	6.14815	2.08816	0.150905	0.392817	0.332134	Btc	1
GO:0043383	negative T cell selection	1/279	15/25730	0.0666667	6.14815	2.08816	0.150905	0.392817	0.332134	Fas	1
GO:0044793	host-mediated suppression of viral proces	1/279	15/25730	0.0666667	6.14815	2.08816	0.150905	0.392817	0.332134	Ccl5	1
GO:0046049	UMP metabolic process	1/279	15/25730	0.0666667	6.14815	2.08816	0.150905	0.392817	0.332134	Nt5c3	1
GO:0051127	positive regulation of actin nucleation	1/279	15/25730	0.0666667	6.14815	2.08816	0.150905	0.392817	0.332134	Whamm	1
GO:0051782	negative regulation of cell division	1/279	15/25730	0.0666667	6.14815	2.08816	0.150905	0.392817	0.332134	Gpr15lg	1
GO:0070508	cholesterol import	1/279	15/25730	0.0666667	6.14815	2.08816	0.150905	0.392817	0.332134	Lrp1	1
GO:0071318	cellular response to ATP	1/279	15/25730	0.0666667	6.14815	2.08816	0.150905	0.392817	0.332134	Ccl2	1
GO:0071493	cellular response to UV-B	1/279	15/25730	0.0666667	6.14815	2.08816	0.150905	0.392817	0.332134	Cdkn1a	1
GO:0150011	regulation of neuron projection arborization	1/279	15/25730	0.0666667	6.14815	2.08816	0.150905	0.392817	0.332134	Mov10	1
GO:1903543	positive regulation of exosomal secretion	1/279	15/25730	0.0666667	6.14815	2.08816	0.150905	0.392817	0.332134	Myo5b	1
GO:1905671	regulation of lysosome organization	1/279	15/25730	0.0666667	6.14815	2.08816	0.150905	0.392817	0.332134	Trex1	1
GO:2000402	negative regulation of lymphocyte migration	1/279	15/25730	0.0666667	6.14815	2.08816	0.150905	0.392817	0.332134	Ccl2	1
GO:0044843	cell cycle G1/S phase transition	5/279	259/25730	0.019305	1.78035	1.32153	0.151666	0.39416	0.33327	Ccl2/Trex1/Myo16/Cdkn1a/Gpr15lg	5
GO:0046034	ATP metabolic process	5/279	259/25730	0.019305	1.78035	1.32153	0.151666	0.39416	0.33327	Trex1/mt-Nd4/mt-Atp8/mt-Nd4l/mt-Nd1	5
GO:0150063	visual system development	8/279	480/25730	0.0166667	1.53704	1.24353	0.152589	0.396238	0.335027	Aqp1/Rd3/Thrb/Tcirg1/Tdrd7/Nfix/Slc4a5/Col5a2	8
GO:0032615	interleukin-12 production	2/279	64/25730	0.03125	2.88194	1.57826	0.152991	0.39664	0.335366	Nod2/Unc93b1	2
GO:0032655	regulation of interleukin-12 production	2/279	64/25730	0.03125	2.88194	1.57826	0.152991	0.39664	0.335366	Nod2/Unc93b1	2
GO:0071772	response to BMP	4/279	191/25730	0.0209424	1.93136	1.35267	0.15432	0.39818	0.336669	Gdf2/Nfix/Fstl1/Id1	4
GO:0071773	cellular response to BMP stimulus	4/279	191/25730	0.0209424	1.93136	1.35267	0.15432	0.39818	0.336669	Gdf2/Nfix/Fstl1/Id1	4
GO:0050851	antigen receptor-mediated signaling pathway	4/279	192/25730	0.0208333	1.9213	1.34158	0.156356	0.39818	0.336669	Themis2/Pvrig/Nfkbia/Fcmr	4
GO:0031103	axon regeneration	2/279	65/25730	0.0307692	2.83761	1.5531	0.156779	0.39818	0.336669	Lrp1/Ptprf	2
GO:0032507	maintenance of protein location in cell	2/279	65/25730	0.0307692	2.83761	1.5531	0.156779	0.39818	0.336669	Csprs/Pml	2
GO:0061001	regulation of dendritic spine morphogenesis	2/279	65/25730	0.0307692	2.83761	1.5531	0.156779	0.39818	0.336669	Tanc2/Itpka	2
GO:0140353	lipid export from cell	2/279	65/25730	0.0307692	2.83761	1.5531	0.156779	0.39818	0.336669	Ecrg4/Nos2	2
GO:2000630	positive regulation of miRNA metabolic process	2/279	65/25730	0.0307692	2.83761	1.5531	0.156779	0.39818	0.336669	Tnf/Pnpt1	2
GO:1903076	regulation of protein localization to plasma membrane	3/279	126/25730	0.0238095	2.19577	1.40877	0.157204	0.39818	0.336669	Tnf/Lrp1/Myo5b	3
GO:0036294	cellular response to decreased oxygen levels	4/279	193/25730	0.0207254	1.91134	1.33056	0.158403	0.39818	0.336669	Aqp1/Daxx/Pdk1/Bnip3	4
GO:1903532	positive regulation of secretion by cell	7/279	410/25730	0.0170732	1.57453	1.22781	0.159409	0.39818	0.336669	Hcar2/Ecrg4/Tacr2/Pcp4/Nlgn2/Lrp1/Myo5b	7
GO:0006612	protein targeting to membrane	3/279	127/25730	0.023622	2.17848	1.39392	0.159803	0.39818	0.336669	Ccl2/Rtp4/Kcne1	3
GO:0030098	lymphocyte differentiation	8/279	486/25730	0.0164609	1.51806	1.20721	0.160024	0.39818	0.336669	Cfb/Socs1/Tcirg1/Lgals9/Fas/Spib/Lgals8/Pnp	8
GO:0006177	GMP biosynthetic process	1/279	16/25730	0.0625	5.76389	1.99571	0.160117	0.39818	0.336669	Pnp	1
GO:0006957	complement activation, alternative pathway	1/279	16/25730	0.0625	5.76389	1.99571	0.160117	0.39818	0.336669	Cfb	1
GO:0009120	deoxyribonucleoside metabolic process	1/279	16/25730	0.0625	5.76389	1.99571	0.160117	0.39818	0.336669	Pnp	1
GO:0009173	pyrimidine ribonucleoside monophosphate metabolic process	1/279	16/25730	0.0625	5.76389	1.99571	0.160117	0.39818	0.336669	Nt5c3	1
GO:0009404	toxin metabolic process	1/279	16/25730	0.0625	5.76389	1.99571	0.160117	0.39818	0.336669	Fmo2	1
GO:0010459	negative regulation of heart rate	1/279	16/25730	0.0625	5.76389	1.99571	0.160117	0.39818	0.336669	Tnf	1
GO:0010635	regulation of mitochondrial fusion	1/279	16/25730	0.0625	5.76389	1.99571	0.160117	0.39818	0.336669	Bnip3	1
GO:0014733	regulation of skeletal muscle adaptation	1/279	16/25730	0.0625	5.76389	1.99571	0.160117	0.39818	0.336669	Igfbp5	1
GO:0016446	somatic hypermutation of immunoglobulin genes	1/279	16/25730	0.0625	5.76389	1.99571	0.160117	0.39818	0.336669	Nuggc	1
GO:0018394	peptidyl-lysine acetylation	1/279	16/25730	0.0625	5.76389	1.99571	0.160117	0.39818	0.336669	Pml	1
GO:0030157	pancreatic juice secretion	1/279	16/25730	0.0625	5.76389	1.99571	0.160117	0.39818	0.336669	Aqp1	1
GO:0032222	regulation of synaptic transmission, cholinergic	1/279	16/25730	0.0625	5.76389	1.99571	0.160117	0.39818	0.336669	Tacr2	1
GO:0042762	regulation of sulfur metabolic process	1/279	16/25730	0.0625	5.76389	1.99571	0.160117	0.39818	0.336669	Pdk1	1
GO:0043462	regulation of ATP-dependent activity	1/279	16/25730	0.0625	5.76389	1.99571	0.160117	0.39818	0.336669	Rgn	1
GO:0045760	positive regulation of action potential	1/279	16/25730	0.0625	5.76389	1.99571	0.160117	0.39818	0.336669	Tnf	1
GO:0046073	dTMP metabolic process	1/279	16/25730	0.0625	5.76389	1.99571	0.160117	0.39818	0.336669	Nt5c3	1
GO:0046541	saliva secretion	1/279	16/25730	0.0625	5.76389	1.99571	0.160117	0.39818	0.336669	Aqp1	1
GO:0048680	positive regulation of axon regeneration	1/279	16/25730	0.0625	5.76389	1.99571	0.160117	0.39818	0.336669	Lrp1	1
GO:0051044	positive regulation of membrane protein ectodomain proteolysis	1/279	16/25730	0.0625	5.76389	1.99571	0.160117	0.39818	0.336669	Tnf	1
GO:0051100	negative regulation of binding	1/279	16/25730	0.0625	5.76389	1.99571	0.160117	0.39818	0.336669	Ptprf	1
GO:0071351	cellular response to interleukin-18	1/279	16/25730	0.0625	5.76389	1.99571	0.160117	0.39818	0.336669	Casp4	1
GO:0072224	metanephric glomerulus development	1/279	16/25730	0.0625	5.76389	1.99571	0.160117	0.39818	0.336669	Aqp1	1
GO:0106380	purine ribonucleotide salvage	1/279	16/25730	0.0625	5.76389	1.99571	0.160117	0.39818	0.336669	Pnp	1
GO:0141201	pyroptotic cell death	1/279	16/25730	0.0625	5.76389	1.99571	0.160117	0.39818	0.336669	Casp4	1
GO:0170043	non-proteinogenic amino acid biosynthetic process	1/279	16/25730	0.0625	5.76389	1.99571	0.160117	0.39818	0.336669	Slc38a1	1
GO:1902337	regulation of apoptotic process involved in morphogenesis	1/279	16/25730	0.0625	5.76389	1.99571	0.160117	0.39818	0.336669	Pml	1
GO:1902950	regulation of dendritic spine maintenance	1/279	16/25730	0.0625	5.76389	1.99571	0.160117	0.39818	0.336669	Fcgr2b	1
GO:1903977	positive regulation of glial cell migration	1/279	16/25730	0.0625	5.76389	1.99571	0.160117	0.39818	0.336669	Lrp1	1
GO:2000052	positive regulation of non-canonical Wnt signaling pathway	1/279	16/25730	0.0625	5.76389	1.99571	0.160117	0.39818	0.336669	Plekha4	1
GO:2000622	regulation of nuclear-transcribed mRNA catabolic process, nonsense-mediated decay	1/279	16/25730	0.0625	5.76389	1.99571	0.160117	0.39818	0.336669	Apobec1	1
GO:2000833	positive regulation of steroid hormone secretion	1/279	16/25730	0.0625	5.76389	1.99571	0.160117	0.39818	0.336669	Ecrg4	1
GO:0001508	action potential	4/279	194/25730	0.0206186	1.90149	1.31961	0.160459	0.39818	0.336669	Tnf/Scn3a/Kcne1/Chrna1	4
GO:0007219	Notch signaling pathway	4/279	194/25730	0.0206186	1.90149	1.31961	0.160459	0.39818	0.336669	Gdf2/Nod2/Bend6/Nfkbia	4
GO:0002823	negative regulation of adaptive immune response based on somatic recombination of immune receptors built from immunoglobulin superfamily domains	2/279	66/25730	0.030303	2.79461	1.52842	0.160585	0.39818	0.336669	Nod2/Fcgr2b	2
GO:0006584	catecholamine metabolic process	2/279	66/25730	0.030303	2.79461	1.52842	0.160585	0.39818	0.336669	Hdc/Sult1d1	2
GO:0009712	catechol-containing compound metabolic process	2/279	66/25730	0.030303	2.79461	1.52842	0.160585	0.39818	0.336669	Hdc/Sult1d1	2
GO:0019228	neuronal action potential	2/279	66/25730	0.030303	2.79461	1.52842	0.160585	0.39818	0.336669	Scn3a/Chrna1	2
GO:0033344	cholesterol efflux	2/279	66/25730	0.030303	2.79461	1.52842	0.160585	0.39818	0.336669	Apof/Lrp1	2
GO:0045778	positive regulation of ossification	2/279	66/25730	0.030303	2.79461	1.52842	0.160585	0.39818	0.336669	Thrb/Tent5a	2
GO:0050435	amyloid-beta metabolic process	2/279	66/25730	0.030303	2.79461	1.52842	0.160585	0.39818	0.336669	Tnf/Lrp1	2
GO:1903311	regulation of mRNA metabolic process	6/279	337/25730	0.0178042	1.64194	1.24197	0.161126	0.39818	0.336669	Tnf/Mov10/Tent5a/Apobec1/Rnasel/Pnpt1	6
GO:0003015	heart process	5/279	265/25730	0.0188679	1.74004	1.26785	0.162008	0.39818	0.336669	Trex1/Tnf/Thrb/Myh7b/Kcne1	5
GO:0010657	muscle cell apoptotic process	3/279	128/25730	0.0234375	2.16146	1.37922	0.162416	0.39818	0.336669	Ltk/Lifr/Bnip3	3
GO:0042177	negative regulation of protein catabolic process	3/279	128/25730	0.0234375	2.16146	1.37922	0.162416	0.39818	0.336669	Usp25/Rilp/Nos2	3
GO:0045582	positive regulation of T cell differentiation	3/279	128/25730	0.0234375	2.16146	1.37922	0.162416	0.39818	0.336669	Socs1/Lgals9/Pnp	3
GO:0097237	cellular response to toxic substance	3/279	128/25730	0.0234375	2.16146	1.37922	0.162416	0.39818	0.336669	Gsta1/Selenow/Mtarc1	3
GO:0006814	sodium ion transport	5/279	266/25730	0.018797	1.7335	1.25904	0.163758	0.39818	0.336669	Cxcl1/Mcoln3/Slc38a1/Slc4a5/Scn3a	5
GO:0010812	negative regulation of cell-substrate adhesion	2/279	67/25730	0.0298507	2.7529	1.50419	0.164408	0.39818	0.336669	Lrp1/Meltf	2
GO:0030199	collagen fibril organization	2/279	67/25730	0.0298507	2.7529	1.50419	0.164408	0.39818	0.336669	Lox/Col5a2	2
GO:0034198	cellular response to amino acid starvation	2/279	67/25730	0.0298507	2.7529	1.50419	0.164408	0.39818	0.336669	Fas/Cdkn1a	2
GO:0050850	positive regulation of calcium-mediated signaling	2/279	67/25730	0.0298507	2.7529	1.50419	0.164408	0.39818	0.336669	Pcp4/Tnf	2
GO:0050854	regulation of antigen receptor-mediated signaling pathway	2/279	67/25730	0.0298507	2.7529	1.50419	0.164408	0.39818	0.336669	Pvrig/Fcmr	2
GO:0060632	regulation of microtubule-based movement	2/279	67/25730	0.0298507	2.7529	1.50419	0.164408	0.39818	0.336669	Tacr2/Rgn	2
GO:1903053	regulation of extracellular matrix organization	2/279	67/25730	0.0298507	2.7529	1.50419	0.164408	0.39818	0.336669	Lrp1/Meltf	2
GO:0042129	regulation of T cell proliferation	4/279	196/25730	0.0204082	1.88209	1.2979	0.1646	0.39818	0.336669	Ccl5/Lgals9/Ccdc88b/Pnp	4
GO:0046634	regulation of alpha-beta T cell activation	3/279	129/25730	0.0232558	2.1447	1.36465	0.165041	0.39818	0.336669	Socs1/Lgals9/Pnp	3
GO:1904064	positive regulation of cation transmembrane transport	3/279	129/25730	0.0232558	2.1447	1.36465	0.165041	0.39818	0.336669	Cxcl10/Cxcl9/Kcne1	3
GO:1904659	D-glucose transmembrane transport	3/279	129/25730	0.0232558	2.1447	1.36465	0.165041	0.39818	0.336669	Tnf/Rnasel/Upk3b	3
GO:0042063	gliogenesis	7/279	415/25730	0.0168675	1.55556	1.1946	0.166316	0.39818	0.336669	Ccl2/Tnf/Fas/Nfix/Lrp1/Mal/Bnip3	7
GO:0045580	regulation of T cell differentiation	4/279	197/25730	0.0203046	1.87253	1.28714	0.166685	0.39818	0.336669	Socs1/Lgals9/Fas/Pnp	4
GO:0009612	response to mechanical stimulus	5/279	268/25730	0.0186567	1.72056	1.24152	0.167283	0.39818	0.336669	Aqp1/Ccl2/Tnf/Nfkbia/Bnip3	5
GO:1901988	negative regulation of cell cycle phase transition	5/279	268/25730	0.0186567	1.72056	1.24152	0.167283	0.39818	0.336669	Ccl2/Trex1/Myo16/Cdkn1a/Gpr15lg	5
GO:0007041	lysosomal transport	3/279	130/25730	0.0230769	2.12821	1.35021	0.167679	0.39818	0.336669	Lrp1/Rilp/Sptbn5	3
GO:0010821	regulation of mitochondrion organization	3/279	130/25730	0.0230769	2.12821	1.35021	0.167679	0.39818	0.336669	Tnfsf10/Fas/Bnip3	3
GO:0010906	regulation of glucose metabolic process	3/279	130/25730	0.0230769	2.12821	1.35021	0.167679	0.39818	0.336669	Pdk1/Serpina12/Rgn	3
GO:0031663	lipopolysaccharide-mediated signaling pathway	2/279	68/25730	0.0294118	2.71242	1.4804	0.168247	0.39818	0.336669	Acod1/Nfkbia	2
GO:0032623	interleukin-2 production	2/279	68/25730	0.0294118	2.71242	1.4804	0.168247	0.39818	0.336669	Nod2/Pnp	2
GO:0032663	regulation of interleukin-2 production	2/279	68/25730	0.0294118	2.71242	1.4804	0.168247	0.39818	0.336669	Nod2/Pnp	2
GO:0043330	response to exogenous dsRNA	2/279	68/25730	0.0294118	2.71242	1.4804	0.168247	0.39818	0.336669	Nod2/Nfkbia	2
GO:0043616	keratinocyte proliferation	2/279	68/25730	0.0294118	2.71242	1.4804	0.168247	0.39818	0.336669	Cdkn1a/Gpr15lg	2
GO:0006631	fatty acid metabolic process	8/279	493/25730	0.0162272	1.49651	1.16544	0.168908	0.39818	0.336669	Akr1c14/Ggt5/Trex1/Gsta1/Pdk1/Akr1c18/Rgn/Fmo2	8
GO:0000712	resolution of meiotic recombination intermediates	1/279	17/25730	0.0588235	5.42484	1.91076	0.16923	0.39818	0.336669	Meiob	1
GO:0001886	endothelial cell morphogenesis	1/279	17/25730	0.0588235	5.42484	1.91076	0.16923	0.39818	0.336669	Id1	1
GO:0002329	pre-B cell differentiation	1/279	17/25730	0.0588235	5.42484	1.91076	0.16923	0.39818	0.336669	Cfb	1
GO:0002371	dendritic cell cytokine production	1/279	17/25730	0.0588235	5.42484	1.91076	0.16923	0.39818	0.336669	Nod2	1
GO:0002566	somatic diversification of immune receptors via somatic mutation	1/279	17/25730	0.0588235	5.42484	1.91076	0.16923	0.39818	0.336669	Nuggc	1
GO:0002730	regulation of dendritic cell cytokine production	1/279	17/25730	0.0588235	5.42484	1.91076	0.16923	0.39818	0.336669	Nod2	1
GO:0002883	regulation of hypersensitivity	1/279	17/25730	0.0588235	5.42484	1.91076	0.16923	0.39818	0.336669	Fcgr2b	1
GO:0007028	cytoplasm organization	1/279	17/25730	0.0588235	5.42484	1.91076	0.16923	0.39818	0.336669	Tdrd7	1
GO:0009169	purine ribonucleoside monophosphate catabolic process	1/279	17/25730	0.0588235	5.42484	1.91076	0.16923	0.39818	0.336669	Pnp	1
GO:0010755	regulation of plasminogen activation	1/279	17/25730	0.0588235	5.42484	1.91076	0.16923	0.39818	0.336669	Meltf	1
GO:0010832	negative regulation of myotube differentiation	1/279	17/25730	0.0588235	5.42484	1.91076	0.16923	0.39818	0.336669	Daxx	1
GO:0015670	carbon dioxide transport	1/279	17/25730	0.0588235	5.42484	1.91076	0.16923	0.39818	0.336669	Aqp1	1
GO:0019184	nonribosomal peptide biosynthetic process	1/279	17/25730	0.0588235	5.42484	1.91076	0.16923	0.39818	0.336669	Ggt5	1
GO:0031268	pseudopodium organization	1/279	17/25730	0.0588235	5.42484	1.91076	0.16923	0.39818	0.336669	Ccl5	1
GO:0032276	regulation of gonadotropin secretion	1/279	17/25730	0.0588235	5.42484	1.91076	0.16923	0.39818	0.336669	Tacr2	1
GO:0034350	regulation of glial cell apoptotic process	1/279	17/25730	0.0588235	5.42484	1.91076	0.16923	0.39818	0.336669	Ccl2	1
GO:0038065	collagen-activated signaling pathway	1/279	17/25730	0.0588235	5.42484	1.91076	0.16923	0.39818	0.336669	Col4a3	1
GO:0042182	ketone catabolic process	1/279	17/25730	0.0588235	5.42484	1.91076	0.16923	0.39818	0.336669	Akr1c18	1
GO:0042359	vitamin D metabolic process	1/279	17/25730	0.0588235	5.42484	1.91076	0.16923	0.39818	0.336669	Tnf	1
GO:0043691	reverse cholesterol transport	1/279	17/25730	0.0588235	5.42484	1.91076	0.16923	0.39818	0.336669	Lrp1	1
GO:0044065	regulation of respiratory system process	1/279	17/25730	0.0588235	5.42484	1.91076	0.16923	0.39818	0.336669	Nlgn2	1
GO:0045346	regulation of MHC class II biosynthetic process	1/279	17/25730	0.0588235	5.42484	1.91076	0.16923	0.39818	0.336669	Tmem106a	1
GO:0046322	negative regulation of fatty acid oxidation	1/279	17/25730	0.0588235	5.42484	1.91076	0.16923	0.39818	0.336669	Fmo2	1
GO:0046642	negative regulation of alpha-beta T cell proliferation	1/279	17/25730	0.0588235	5.42484	1.91076	0.16923	0.39818	0.336669	Lgals9	1
GO:0051386	regulation of neurotrophin TRK receptor signaling pathway	1/279	17/25730	0.0588235	5.42484	1.91076	0.16923	0.39818	0.336669	Ptprf	1
GO:0070572	positive regulation of neuron projection regeneration	1/279	17/25730	0.0588235	5.42484	1.91076	0.16923	0.39818	0.336669	Lrp1	1
GO:0070943	neutrophil-mediated killing of symbiont cell	1/279	17/25730	0.0588235	5.42484	1.91076	0.16923	0.39818	0.336669	Cxcl1	1
GO:0071236	cellular response to antibiotic	1/279	17/25730	0.0588235	5.42484	1.91076	0.16923	0.39818	0.336669	Scn3a	1
GO:0071285	cellular response to lithium ion	1/279	17/25730	0.0588235	5.42484	1.91076	0.16923	0.39818	0.336669	Fas	1
GO:0072529	pyrimidine-containing compound catabolic process	1/279	17/25730	0.0588235	5.42484	1.91076	0.16923	0.39818	0.336669	Nt5c3	1
GO:0072531	pyrimidine-containing compound transmembrane transport	1/279	17/25730	0.0588235	5.42484	1.91076	0.16923	0.39818	0.336669	Slc44a4	1
GO:0090209	negative regulation of triglyceride metabolic process	1/279	17/25730	0.0588235	5.42484	1.91076	0.16923	0.39818	0.336669	Apobec1	1
GO:0097531	mast cell migration	1/279	17/25730	0.0588235	5.42484	1.91076	0.16923	0.39818	0.336669	Ccl5	1
GO:0150078	positive regulation of neuroinflammatory response	1/279	17/25730	0.0588235	5.42484	1.91076	0.16923	0.39818	0.336669	Ccl5	1
GO:1901334	lactone metabolic process	1/279	17/25730	0.0588235	5.42484	1.91076	0.16923	0.39818	0.336669	Rgn	1
GO:1902093	positive regulation of flagellated sperm motility	1/279	17/25730	0.0588235	5.42484	1.91076	0.16923	0.39818	0.336669	Tacr2	1
GO:1902883	negative regulation of response to oxidative stress	1/279	17/25730	0.0588235	5.42484	1.91076	0.16923	0.39818	0.336669	Usp25	1
GO:1903541	regulation of exosomal secretion	1/279	17/25730	0.0588235	5.42484	1.91076	0.16923	0.39818	0.336669	Myo5b	1
GO:1904748	regulation of apoptotic process involved in development	1/279	17/25730	0.0588235	5.42484	1.91076	0.16923	0.39818	0.336669	Pml	1
GO:2000155	positive regulation of cilium-dependent cell motility	1/279	17/25730	0.0588235	5.42484	1.91076	0.16923	0.39818	0.336669	Tacr2	1
GO:0015837	amine transport	3/279	131/25730	0.0229008	2.11196	1.3359	0.170329	0.400473	0.338608	Tacr2/Pcp4/Tnf	3
GO:0030307	positive regulation of cell growth	4/279	199/25730	0.0201005	1.85371	1.2658	0.170883	0.401481	0.33946	Krt17/Slc44a4/Lrp1/Myo5b	4
GO:0051785	positive regulation of nuclear division	2/279	69/25730	0.0289855	2.67311	1.45704	0.172101	0.402555	0.340368	Btc/Tnf	2
GO:0060999	positive regulation of dendritic spine development	2/279	69/25730	0.0289855	2.67311	1.45704	0.172101	0.402555	0.340368	Nlgn2/Itpka	2
GO:0070059	intrinsic apoptotic signaling pathway in response to endoplasmic reticulum stress	2/279	69/25730	0.0289855	2.67311	1.45704	0.172101	0.402555	0.340368	Pml/Fcgr2b	2
GO:0071715	icosanoid transport	2/279	69/25730	0.0289855	2.67311	1.45704	0.172101	0.402555	0.340368	Pla2r1/Nos2	2
GO:0099171	presynaptic modulation of chemical synaptic transmission	2/279	69/25730	0.0289855	2.67311	1.45704	0.172101	0.402555	0.340368	Chrna1/Adcy1	2
GO:1905517	macrophage migration	2/279	69/25730	0.0289855	2.67311	1.45704	0.172101	0.402555	0.340368	Ccl5/Ccl2	2
GO:0099175	regulation of postsynapse organization	4/279	200/25730	0.02	1.84444	1.25523	0.172996	0.402555	0.340368	Tanc2/Fcgr2b/Itpka/Ptprf	4
GO:0141193	nuclear receptor-mediated signaling pathway	4/279	200/25730	0.02	1.84444	1.25523	0.172996	0.402555	0.340368	Daxx/Thrb/Pml/Pde3a	4
GO:1905475	regulation of protein localization to membrane	4/279	200/25730	0.02	1.84444	1.25523	0.172996	0.402555	0.340368	Tnf/Nlgn2/Lrp1/Myo5b	4
GO:0032970	regulation of actin filament-based process	7/279	421/25730	0.0166271	1.53339	1.15533	0.174777	0.402555	0.340368	Iqgap2/Asap3/Whamm/Icam1/Lrp1/Id1/Myh7b	7
GO:0002367	cytokine production involved in immune response	3/279	133/25730	0.0225564	2.0802	1.30767	0.175665	0.402555	0.340368	Tnf/Nod2/Casp4	3
GO:0002718	regulation of cytokine production involved in immune response	3/279	133/25730	0.0225564	2.0802	1.30767	0.175665	0.402555	0.340368	Tnf/Nod2/Casp4	3
GO:0098754	detoxification	3/279	133/25730	0.0225564	2.0802	1.30767	0.175665	0.402555	0.340368	Gsta1/Selenow/Mtarc1	3
GO:0002820	negative regulation of adaptive immune response	2/279	70/25730	0.0285714	2.63492	1.4341	0.175969	0.402555	0.340368	Nod2/Fcgr2b	2
GO:0010665	regulation of cardiac muscle cell apoptotic process	2/279	70/25730	0.0285714	2.63492	1.4341	0.175969	0.402555	0.340368	Ltk/Bnip3	2
GO:0050873	brown fat cell differentiation	2/279	70/25730	0.0285714	2.63492	1.4341	0.175969	0.402555	0.340368	Selenbp1/Bnip3	2
GO:0070542	response to fatty acid	2/279	70/25730	0.0285714	2.63492	1.4341	0.175969	0.402555	0.340368	Ccl2/Id3	2
GO:0043010	camera-type eye development	7/279	422/25730	0.0165877	1.52975	1.14885	0.176205	0.402555	0.340368	Aqp1/Rd3/Thrb/Tcirg1/Tdrd7/Nfix/Slc4a5	7
GO:0048592	eye morphogenesis	4/279	202/25730	0.019802	1.82618	1.23425	0.177249	0.402555	0.340368	Aqp1/Thrb/Tdrd7/Col5a2	4
GO:0048660	regulation of smooth muscle cell proliferation	4/279	202/25730	0.019802	1.82618	1.23425	0.177249	0.402555	0.340368	Ccl5/Tnf/Igfbp5/Cdkn1a	4
GO:0016485	protein processing	5/279	274/25730	0.0182482	1.68289	1.18984	0.178033	0.402555	0.340368	Myrfl/Casp4/F7/Meltf/Scg5	5
GO:0002830	positive regulation of type 2 immune response	1/279	18/25730	0.0555556	5.12346	1.83228	0.178244	0.402555	0.340368	Nod2	1
GO:0003353	positive regulation of cilium movement	1/279	18/25730	0.0555556	5.12346	1.83228	0.178244	0.402555	0.340368	Tacr2	1
GO:0006068	ethanol catabolic process	1/279	18/25730	0.0555556	5.12346	1.83228	0.178244	0.402555	0.340368	Aldh1b1	1
GO:0006086	pyruvate decarboxylation to acetyl-CoA	1/279	18/25730	0.0555556	5.12346	1.83228	0.178244	0.402555	0.340368	Pdk1	1
GO:0006123	mitochondrial electron transport, cytochrome c to oxygen	1/279	18/25730	0.0555556	5.12346	1.83228	0.178244	0.402555	0.340368	Cyct	1
GO:0006702	androgen biosynthetic process	1/279	18/25730	0.0555556	5.12346	1.83228	0.178244	0.402555	0.340368	Akr1c14	1
GO:0006878	intracellular copper ion homeostasis	1/279	18/25730	0.0555556	5.12346	1.83228	0.178244	0.402555	0.340368	Prnd	1
GO:0007351	tripartite regional subdivision	1/279	18/25730	0.0555556	5.12346	1.83228	0.178244	0.402555	0.340368	Tdrd7	1
GO:0008595	anterior/posterior axis specification, embryo	1/279	18/25730	0.0555556	5.12346	1.83228	0.178244	0.402555	0.340368	Tdrd7	1
GO:0009128	purine nucleoside monophosphate catabolic process	1/279	18/25730	0.0555556	5.12346	1.83228	0.178244	0.402555	0.340368	Pnp	1
GO:0009163	nucleoside biosynthetic process	1/279	18/25730	0.0555556	5.12346	1.83228	0.178244	0.402555	0.340368	Pnp	1
GO:0010744	positive regulation of macrophage derived foam cell differentiation	1/279	18/25730	0.0555556	5.12346	1.83228	0.178244	0.402555	0.340368	Tnf	1
GO:0015816	glycine transport	1/279	18/25730	0.0555556	5.12346	1.83228	0.178244	0.402555	0.340368	Slc38a1	1
GO:0021554	optic nerve development	1/279	18/25730	0.0555556	5.12346	1.83228	0.178244	0.402555	0.340368	Tcirg1	1
GO:0021781	glial cell fate commitment	1/279	18/25730	0.0555556	5.12346	1.83228	0.178244	0.402555	0.340368	Nfix	1
GO:0032328	alanine transport	1/279	18/25730	0.0555556	5.12346	1.83228	0.178244	0.402555	0.340368	Slc38a1	1
GO:0034404	nucleobase-containing small molecule biosynthetic process	1/279	18/25730	0.0555556	5.12346	1.83228	0.178244	0.402555	0.340368	Pnp	1
GO:0042428	serotonin metabolic process	1/279	18/25730	0.0555556	5.12346	1.83228	0.178244	0.402555	0.340368	Tph1	1
GO:0045342	MHC class II biosynthetic process	1/279	18/25730	0.0555556	5.12346	1.83228	0.178244	0.402555	0.340368	Tmem106a	1
GO:0045837	negative regulation of membrane potential	1/279	18/25730	0.0555556	5.12346	1.83228	0.178244	0.402555	0.340368	Bnip3	1
GO:0046415	urate metabolic process	1/279	18/25730	0.0555556	5.12346	1.83228	0.178244	0.402555	0.340368	Pnp	1
GO:0046549	retinal cone cell development	1/279	18/25730	0.0555556	5.12346	1.83228	0.178244	0.402555	0.340368	Thrb	1
GO:0061158	3'-UTR-mediated mRNA destabilization	1/279	18/25730	0.0555556	5.12346	1.83228	0.178244	0.402555	0.340368	Mov10	1
GO:0061635	regulation of protein complex stability	1/279	18/25730	0.0555556	5.12346	1.83228	0.178244	0.402555	0.340368	Trex1	1
GO:0070198	protein localization to chromosome, telomeric region	1/279	18/25730	0.0555556	5.12346	1.83228	0.178244	0.402555	0.340368	Pml	1
GO:0070234	positive regulation of T cell apoptotic process	1/279	18/25730	0.0555556	5.12346	1.83228	0.178244	0.402555	0.340368	Ccl5	1
GO:0071732	cellular response to nitric oxide	1/279	18/25730	0.0555556	5.12346	1.83228	0.178244	0.402555	0.340368	Aqp1	1
GO:0071801	regulation of podosome assembly	1/279	18/25730	0.0555556	5.12346	1.83228	0.178244	0.402555	0.340368	Tnf	1
GO:0098712	L-glutamate import across plasma membrane	1/279	18/25730	0.0555556	5.12346	1.83228	0.178244	0.402555	0.340368	Tnf	1
GO:0099532	synaptic vesicle endosomal processing	1/279	18/25730	0.0555556	5.12346	1.83228	0.178244	0.402555	0.340368	Myo5b	1
GO:0106072	negative regulation of adenylate cyclase-activating G protein-coupled receptor signaling pathway	1/279	18/25730	0.0555556	5.12346	1.83228	0.178244	0.402555	0.340368	Pde3a	1
GO:1900038	negative regulation of cellular response to hypoxia	1/279	18/25730	0.0555556	5.12346	1.83228	0.178244	0.402555	0.340368	Daxx	1
GO:1901741	positive regulation of myoblast fusion	1/279	18/25730	0.0555556	5.12346	1.83228	0.178244	0.402555	0.340368	Cxcl9	1
GO:2001185	regulation of CD8-positive, alpha-beta T cell activation	1/279	18/25730	0.0555556	5.12346	1.83228	0.178244	0.402555	0.340368	Socs1	1
GO:0045776	negative regulation of blood pressure	2/279	71/25730	0.028169	2.59781	1.41155	0.179851	0.405044	0.342473	Tnf/Nos2	2
GO:0048599	oocyte development	2/279	71/25730	0.028169	2.59781	1.41155	0.179851	0.405044	0.342473	Tdrd7/Pde3a	2
GO:1904427	positive regulation of calcium ion transmembrane transport	2/279	71/25730	0.028169	2.59781	1.41155	0.179851	0.405044	0.342473	Cxcl10/Cxcl9	2
GO:1904894	positive regulation of receptor signaling pathway via STAT	2/279	71/25730	0.028169	2.59781	1.41155	0.179851	0.405044	0.342473	Ccl5/Ghr	2
GO:0048709	oligodendrocyte differentiation	3/279	135/25730	0.0222222	2.04938	1.27992	0.181048	0.406899	0.344041	Nfix/Mal/Bnip3	3
GO:0070646	protein modification by small protein removal	3/279	135/25730	0.0222222	2.04938	1.27992	0.181048	0.406899	0.344041	Srms/Usp17la/Usp25	3
GO:0045862	positive regulation of proteolysis	4/279	204/25730	0.0196078	1.80828	1.21352	0.181537	0.406899	0.344041	Tnf/Neurl3/Meltf/Rgn	4
GO:1904062	regulation of monoatomic cation transmembrane transport	5/279	276/25730	0.0181159	1.67069	1.1729	0.181673	0.406899	0.344041	Cxcl10/Cxcl9/Tcirg1/Pml/Kcne1	5
GO:0030193	regulation of blood coagulation	2/279	72/25730	0.0277778	2.56173	1.38938	0.183746	0.406899	0.344041	Enpp4/F7	2
GO:1990928	response to amino acid starvation	2/279	72/25730	0.0277778	2.56173	1.38938	0.183746	0.406899	0.344041	Fas/Cdkn1a	2
GO:0008645	hexose transmembrane transport	3/279	136/25730	0.0220588	2.03431	1.26623	0.183756	0.406899	0.344041	Tnf/Rnasel/Upk3b	3
GO:0018958	phenol-containing compound metabolic process	3/279	136/25730	0.0220588	2.03431	1.26623	0.183756	0.406899	0.344041	Hdc/Tph1/Sult1d1	3
GO:0050829	defense response to Gram-negative bacterium	3/279	136/25730	0.0220588	2.03431	1.26623	0.183756	0.406899	0.344041	Aqp1/Mpeg1/Naip5	3
GO:0090092	regulation of transmembrane receptor protein serine/threonine kinase signaling pathway	5/279	278/25730	0.0179856	1.65867	1.15609	0.185341	0.406899	0.344041	Gdf2/Lgals9/Fstl1/Lrp1/Lox	5
GO:0034767	positive regulation of monoatomic ion transmembrane transport	3/279	137/25730	0.0218978	2.01946	1.25266	0.186475	0.406899	0.344041	Cxcl10/Cxcl9/Kcne1	3
GO:0062014	negative regulation of small molecule metabolic process	3/279	137/25730	0.0218978	2.01946	1.25266	0.186475	0.406899	0.344041	Rd3/Serpina12/Fmo2	3
GO:0002921	negative regulation of humoral immune response	1/279	19/25730	0.0526316	4.8538	1.75941	0.187161	0.406899	0.344041	Fcgr2b	1
GO:0003159	morphogenesis of an endothelium	1/279	19/25730	0.0526316	4.8538	1.75941	0.187161	0.406899	0.344041	Cxcl10	1
GO:0006067	ethanol metabolic process	1/279	19/25730	0.0526316	4.8538	1.75941	0.187161	0.406899	0.344041	Aldh1b1	1
GO:0009176	pyrimidine deoxyribonucleoside monophosphate metabolic process	1/279	19/25730	0.0526316	4.8538	1.75941	0.187161	0.406899	0.344041	Nt5c3	1
GO:0010715	regulation of extracellular matrix disassembly	1/279	19/25730	0.0526316	4.8538	1.75941	0.187161	0.406899	0.344041	Meltf	1
GO:0010867	positive regulation of triglyceride biosynthetic process	1/279	19/25730	0.0526316	4.8538	1.75941	0.187161	0.406899	0.344041	Rgn	1
GO:0032230	positive regulation of synaptic transmission, GABAergic	1/279	19/25730	0.0526316	4.8538	1.75941	0.187161	0.406899	0.344041	Nlgn2	1
GO:0032695	negative regulation of interleukin-12 production	1/279	19/25730	0.0526316	4.8538	1.75941	0.187161	0.406899	0.344041	Nod2	1
GO:0032823	regulation of natural killer cell differentiation	1/279	19/25730	0.0526316	4.8538	1.75941	0.187161	0.406899	0.344041	Lgals9	1
GO:0033194	response to hydroperoxide	1/279	19/25730	0.0526316	4.8538	1.75941	0.187161	0.406899	0.344041	mt-Nd1	1
GO:0034112	positive regulation of homotypic cell-cell adhesion	1/279	19/25730	0.0526316	4.8538	1.75941	0.187161	0.406899	0.344041	Ccl5	1
GO:0034162	toll-like receptor 9 signaling pathway	1/279	19/25730	0.0526316	4.8538	1.75941	0.187161	0.406899	0.344041	Unc93b1	1
GO:0034310	primary alcohol catabolic process	1/279	19/25730	0.0526316	4.8538	1.75941	0.187161	0.406899	0.344041	Aldh1b1	1
GO:0035672	oligopeptide transmembrane transport	1/279	19/25730	0.0526316	4.8538	1.75941	0.187161	0.406899	0.344041	Slc15a3	1
GO:0044027	negative regulation of gene expression via chromosomal CpG island methylation	1/279	19/25730	0.0526316	4.8538	1.75941	0.187161	0.406899	0.344041	Rsl1	1
GO:0044406	adhesion of symbiont to host	1/279	19/25730	0.0526316	4.8538	1.75941	0.187161	0.406899	0.344041	Icam1	1
GO:0050855	regulation of B cell receptor signaling pathway	1/279	19/25730	0.0526316	4.8538	1.75941	0.187161	0.406899	0.344041	Fcmr	1
GO:0055070	copper ion homeostasis	1/279	19/25730	0.0526316	4.8538	1.75941	0.187161	0.406899	0.344041	Prnd	1
GO:0060456	positive regulation of digestive system process	1/279	19/25730	0.0526316	4.8538	1.75941	0.187161	0.406899	0.344041	Aqp1	1
GO:0061154	endothelial tube morphogenesis	1/279	19/25730	0.0526316	4.8538	1.75941	0.187161	0.406899	0.344041	Cxcl10	1
GO:0070417	cellular response to cold	1/279	19/25730	0.0526316	4.8538	1.75941	0.187161	0.406899	0.344041	Fcor	1
GO:0070673	response to interleukin-18	1/279	19/25730	0.0526316	4.8538	1.75941	0.187161	0.406899	0.344041	Casp4	1
GO:0071243	cellular response to arsenic-containing substance	1/279	19/25730	0.0526316	4.8538	1.75941	0.187161	0.406899	0.344041	Daxx	1
GO:0071372	cellular response to follicle-stimulating hormone stimulus	1/279	19/25730	0.0526316	4.8538	1.75941	0.187161	0.406899	0.344041	Akr1c18	1
GO:0086013	membrane repolarization during cardiac muscle cell action potential	1/279	19/25730	0.0526316	4.8538	1.75941	0.187161	0.406899	0.344041	Kcne1	1
GO:0097091	synaptic vesicle clustering	1/279	19/25730	0.0526316	4.8538	1.75941	0.187161	0.406899	0.344041	Nlgn2	1
GO:1901550	regulation of endothelial cell development	1/279	19/25730	0.0526316	4.8538	1.75941	0.187161	0.406899	0.344041	Tnf	1
GO:1901862	negative regulation of muscle tissue development	1/279	19/25730	0.0526316	4.8538	1.75941	0.187161	0.406899	0.344041	Igfbp5	1
GO:1902033	regulation of hematopoietic stem cell proliferation	1/279	19/25730	0.0526316	4.8538	1.75941	0.187161	0.406899	0.344041	Cxcl1	1
GO:1902065	response to L-glutamate	1/279	19/25730	0.0526316	4.8538	1.75941	0.187161	0.406899	0.344041	Tnf	1
GO:1903140	regulation of establishment of endothelial barrier	1/279	19/25730	0.0526316	4.8538	1.75941	0.187161	0.406899	0.344041	Tnf	1
GO:1903830	magnesium ion transmembrane transport	1/279	19/25730	0.0526316	4.8538	1.75941	0.187161	0.406899	0.344041	Trpm6	1
GO:0044093	positive regulation of molecular function	5/279	279/25730	0.0179211	1.65273	1.14774	0.187185	0.406899	0.344041	Tnf/Asap3/Lgals9/Rgn/Adcy1	5
GO:0000768	syncytium formation by plasma membrane fusion	2/279	73/25730	0.0273973	2.52664	1.36759	0.187654	0.406899	0.344041	Cxcl10/Cxcl9	2
GO:0002886	regulation of myeloid leukocyte mediated immunity	2/279	73/25730	0.0273973	2.52664	1.36759	0.187654	0.406899	0.344041	Cxcl1/Dnase1l3	2
GO:0010662	regulation of striated muscle cell apoptotic process	2/279	73/25730	0.0273973	2.52664	1.36759	0.187654	0.406899	0.344041	Ltk/Bnip3	2
GO:0034142	toll-like receptor 4 signaling pathway	2/279	73/25730	0.0273973	2.52664	1.36759	0.187654	0.406899	0.344041	Acod1/Nfkbia	2
GO:0034394	protein localization to cell surface	2/279	73/25730	0.0273973	2.52664	1.36759	0.187654	0.406899	0.344041	Tnf/Nlgn2	2
GO:0035176	social behavior	2/279	73/25730	0.0273973	2.52664	1.36759	0.187654	0.406899	0.344041	Nlgn2/Nfix	2
GO:0035315	hair cell differentiation	2/279	73/25730	0.0273973	2.52664	1.36759	0.187654	0.406899	0.344041	Mcoln3/Slc44a4	2
GO:0050994	regulation of lipid catabolic process	2/279	73/25730	0.0273973	2.52664	1.36759	0.187654	0.406899	0.344041	Hcar2/Tnf	2
GO:0140253	cell-cell fusion	2/279	73/25730	0.0273973	2.52664	1.36759	0.187654	0.406899	0.344041	Cxcl10/Cxcl9	2
GO:0009416	response to light stimulus	6/279	354/25730	0.0169492	1.56309	1.11693	0.188	0.406899	0.344041	Aqp1/Trex1/Pml/Ddb2/Cdkn1a/Col6a2	6
GO:0070371	ERK1 and ERK2 cascade	6/279	354/25730	0.0169492	1.56309	1.11693	0.188	0.406899	0.344041	Ccl5/Arhgap8/Nod2/Neurl3/Icam1/Lrp1	6
GO:0046887	positive regulation of hormone secretion	4/279	207/25730	0.0193237	1.78207	1.18284	0.188034	0.406899	0.344041	Hcar2/Ecrg4/Nlgn2/Lrp1	4
GO:0071805	potassium ion transmembrane transport	4/279	207/25730	0.0193237	1.78207	1.18284	0.188034	0.406899	0.344041	Aqp1/Mcoln3/Kcne1/Lrrc26	4
GO:0045732	positive regulation of protein catabolic process	4/279	208/25730	0.0192308	1.7735	1.17273	0.190216	0.411344	0.347799	Tnf/Neurl3/Lrp1/Rilp	4
GO:0030032	lamellipodium assembly	2/279	74/25730	0.027027	2.49249	1.34615	0.191573	0.412952	0.349158	Aqp1/Whamm	2
GO:0060425	lung morphogenesis	2/279	74/25730	0.027027	2.49249	1.34615	0.191573	0.412952	0.349158	Tnf/Id1	2
GO:0015749	monosaccharide transmembrane transport	3/279	139/25730	0.0215827	1.99041	1.22585	0.191944	0.412952	0.349158	Tnf/Rnasel/Upk3b	3
GO:0039531	regulation of cytoplasmic pattern recognition receptor signaling pathway	3/279	139/25730	0.0215827	1.99041	1.22585	0.191944	0.412952	0.349158	Slc15a3/Trex1/Casp4	3
GO:0051053	negative regulation of DNA metabolic process	3/279	139/25730	0.0215827	1.99041	1.22585	0.191944	0.412952	0.349158	Pml/Cdkn1a/Rgn	3
GO:0090150	establishment of protein localization to membrane	5/279	282/25730	0.0177305	1.63515	1.12288	0.192758	0.412952	0.349158	Ccl2/Rtp4/Myo5b/Mal/Kcne1	5
GO:0048659	smooth muscle cell proliferation	4/279	210/25730	0.0190476	1.75661	1.15267	0.194604	0.412952	0.349158	Ccl5/Tnf/Igfbp5/Cdkn1a	4
GO:0006949	syncytium formation	2/279	75/25730	0.0266667	2.45926	1.32507	0.195502	0.412952	0.349158	Cxcl10/Cxcl9	2
GO:0009994	oocyte differentiation	2/279	75/25730	0.0266667	2.45926	1.32507	0.195502	0.412952	0.349158	Tdrd7/Pde3a	2
GO:0010761	fibroblast migration	2/279	75/25730	0.0266667	2.45926	1.32507	0.195502	0.412952	0.349158	Aqp1/Pml	2
GO:0044773	mitotic DNA damage checkpoint signaling	2/279	75/25730	0.0266667	2.45926	1.32507	0.195502	0.412952	0.349158	Trex1/Cdkn1a	2
GO:0048662	negative regulation of smooth muscle cell proliferation	2/279	75/25730	0.0266667	2.45926	1.32507	0.195502	0.412952	0.349158	Igfbp5/Cdkn1a	2
GO:0050909	sensory perception of taste	2/279	75/25730	0.0266667	2.45926	1.32507	0.195502	0.412952	0.349158	Rtp4/Car6	2
GO:0051091	positive regulation of DNA-binding transcription factor activity	2/279	75/25730	0.0266667	2.45926	1.32507	0.195502	0.412952	0.349158	Tnf/Adcy1	2
GO:0002689	negative regulation of leukocyte chemotaxis	1/279	20/25730	0.05	4.61111	1.69148	0.195981	0.412952	0.349158	Ccl2	1
GO:0009065	glutamine family amino acid catabolic process	1/279	20/25730	0.05	4.61111	1.69148	0.195981	0.412952	0.349158	Nos2	1
GO:0010958	regulation of amino acid import across plasma membrane	1/279	20/25730	0.05	4.61111	1.69148	0.195981	0.412952	0.349158	Tnf	1
GO:0015697	quaternary ammonium group transport	1/279	20/25730	0.05	4.61111	1.69148	0.195981	0.412952	0.349158	Slc44a4	1
GO:0032211	negative regulation of telomere maintenance via telomerase	1/279	20/25730	0.05	4.61111	1.69148	0.195981	0.412952	0.349158	Pml	1
GO:0032897	negative regulation of viral transcription	1/279	20/25730	0.05	4.61111	1.69148	0.195981	0.412952	0.349158	Csprs	1
GO:0033605	positive regulation of catecholamine secretion	1/279	20/25730	0.05	4.61111	1.69148	0.195981	0.412952	0.349158	Pcp4	1
GO:0033631	cell-cell adhesion mediated by integrin	1/279	20/25730	0.05	4.61111	1.69148	0.195981	0.412952	0.349158	Ccl5	1
GO:0034587	piRNA processing	1/279	20/25730	0.05	4.61111	1.69148	0.195981	0.412952	0.349158	Tdrd7	1
GO:0035795	negative regulation of mitochondrial membrane permeability	1/279	20/25730	0.05	4.61111	1.69148	0.195981	0.412952	0.349158	Bnip3	1
GO:0036159	inner dynein arm assembly	1/279	20/25730	0.05	4.61111	1.69148	0.195981	0.412952	0.349158	Dnah1	1
GO:0042308	negative regulation of protein import into nucleus	1/279	20/25730	0.05	4.61111	1.69148	0.195981	0.412952	0.349158	Nfkbia	1
GO:0043374	CD8-positive, alpha-beta T cell differentiation	1/279	20/25730	0.05	4.61111	1.69148	0.195981	0.412952	0.349158	Socs1	1
GO:0044241	lipid digestion	1/279	20/25730	0.05	4.61111	1.69148	0.195981	0.412952	0.349158	Aqp1	1
GO:0045019	negative regulation of nitric oxide biosynthetic process	1/279	20/25730	0.05	4.61111	1.69148	0.195981	0.412952	0.349158	Rgn	1
GO:0051895	negative regulation of focal adhesion assembly	1/279	20/25730	0.05	4.61111	1.69148	0.195981	0.412952	0.349158	Lrp1	1
GO:0061042	vascular wound healing	1/279	20/25730	0.05	4.61111	1.69148	0.195981	0.412952	0.349158	Tnf	1
GO:0070314	G1 to G0 transition	1/279	20/25730	0.05	4.61111	1.69148	0.195981	0.412952	0.349158	Ecrg4	1
GO:0097320	plasma membrane tubulation	1/279	20/25730	0.05	4.61111	1.69148	0.195981	0.412952	0.349158	Whamm	1
GO:0150118	negative regulation of cell-substrate junction organization	1/279	20/25730	0.05	4.61111	1.69148	0.195981	0.412952	0.349158	Lrp1	1
GO:0160049	negative regulation of cGAS/STING signaling pathway	1/279	20/25730	0.05	4.61111	1.69148	0.195981	0.412952	0.349158	Trex1	1
GO:1902004	positive regulation of amyloid-beta formation	1/279	20/25730	0.05	4.61111	1.69148	0.195981	0.412952	0.349158	Tnf	1
GO:1902170	cellular response to reactive nitrogen species	1/279	20/25730	0.05	4.61111	1.69148	0.195981	0.412952	0.349158	Aqp1	1
GO:1903789	regulation of amino acid transmembrane transport	1/279	20/25730	0.05	4.61111	1.69148	0.195981	0.412952	0.349158	Tnf	1
GO:1904406	negative regulation of nitric oxide metabolic process	1/279	20/25730	0.05	4.61111	1.69148	0.195981	0.412952	0.349158	Rgn	1
GO:0044403	biological process involved in symbiotic interaction	4/279	211/25730	0.0189573	1.74829	1.14272	0.19681	0.414426	0.350405	Cxcl1/Naip5/Apol9b/Icam1	4
GO:1901890	positive regulation of cell junction assembly	3/279	141/25730	0.0212766	1.96217	1.19949	0.197452	0.415505	0.351318	Gdf2/Amigo2/Nlgn2	3
GO:0008016	regulation of heart contraction	4/279	212/25730	0.0188679	1.74004	1.13282	0.199024	0.4175	0.353004	Tnf/Thrb/Myh7b/Kcne1	4
GO:0010659	cardiac muscle cell apoptotic process	2/279	76/25730	0.0263158	2.4269	1.30432	0.199442	0.4175	0.353004	Ltk/Bnip3	2
GO:0030888	regulation of B cell proliferation	2/279	76/25730	0.0263158	2.4269	1.30432	0.199442	0.4175	0.353004	Fcgr2b/Cdkn1a	2
GO:0043331	response to dsRNA	2/279	76/25730	0.0263158	2.4269	1.30432	0.199442	0.4175	0.353004	Nod2/Nfkbia	2
GO:0050818	regulation of coagulation	2/279	76/25730	0.0263158	2.4269	1.30432	0.199442	0.4175	0.353004	Enpp4/F7	2
GO:0051703	biological process involved in intraspecies interaction between organisms	2/279	76/25730	0.0263158	2.4269	1.30432	0.199442	0.4175	0.353004	Nlgn2/Nfix	2
GO:0051898	negative regulation of phosphatidylinositol 3-kinase/protein kinase B signal transduction	2/279	76/25730	0.0263158	2.4269	1.30432	0.199442	0.4175	0.353004	Bank1/Lox	2
GO:1905330	regulation of morphogenesis of an epithelium	2/279	76/25730	0.0263158	2.4269	1.30432	0.199442	0.4175	0.353004	Cxcl10/Tnf	2
GO:0043244	regulation of protein-containing complex disassembly	3/279	142/25730	0.0211268	1.94836	1.18648	0.200221	0.418703	0.354021	Tnf/Hdgfl3/Bnip3	3
GO:1903522	regulation of blood circulation	5/279	286/25730	0.0174825	1.61228	1.09018	0.200278	0.418703	0.354021	Tnf/Thrb/Icam1/Myh7b/Kcne1	5
GO:0034764	positive regulation of transmembrane transport	4/279	213/25730	0.0187793	1.73187	1.12298	0.201245	0.419753	0.354909	Cxcl10/Cxcl9/Rnasel/Kcne1	4
GO:0014812	muscle cell migration	3/279	143/25730	0.020979	1.93473	1.17356	0.202999	0.419753	0.354909	Ccl5/Lrp1/Igfbp5	3
GO:0009620	response to fungus	2/279	77/25730	0.025974	2.39538	1.2839	0.203391	0.419753	0.354909	Cxcl1/Gpr15lg	2
GO:1904035	regulation of epithelial cell apoptotic process	2/279	77/25730	0.025974	2.39538	1.2839	0.203391	0.419753	0.354909	Btc/Pla2r1	2
GO:0051651	maintenance of location in cell	4/279	214/25730	0.0186916	1.72378	1.11319	0.203474	0.419753	0.354909	Cxcl10/Csprs/Cxcl9/Pml	4
GO:0002524	hypersensitivity	1/279	21/25730	0.047619	4.39153	1.62789	0.204706	0.419753	0.354909	Fcgr2b	1
GO:0002863	positive regulation of inflammatory response to antigenic stimulus	1/279	21/25730	0.047619	4.39153	1.62789	0.204706	0.419753	0.354909	Tnf	1
GO:0003091	renal water homeostasis	1/279	21/25730	0.047619	4.39153	1.62789	0.204706	0.419753	0.354909	Aqp1	1
GO:0003228	atrial cardiac muscle tissue development	1/279	21/25730	0.047619	4.39153	1.62789	0.204706	0.419753	0.354909	Trex1	1
GO:0009074	aromatic amino acid family catabolic process	1/279	21/25730	0.047619	4.39153	1.62789	0.204706	0.419753	0.354909	Hdc	1
GO:0009151	purine deoxyribonucleotide metabolic process	1/279	21/25730	0.047619	4.39153	1.62789	0.204706	0.419753	0.354909	Pnp	1
GO:0010226	response to lithium ion	1/279	21/25730	0.047619	4.39153	1.62789	0.204706	0.419753	0.354909	Fas	1
GO:0015693	magnesium ion transport	1/279	21/25730	0.047619	4.39153	1.62789	0.204706	0.419753	0.354909	Trpm6	1
GO:0018198	peptidyl-cysteine modification	1/279	21/25730	0.047619	4.39153	1.62789	0.204706	0.419753	0.354909	Nos2	1
GO:0030889	negative regulation of B cell proliferation	1/279	21/25730	0.047619	4.39153	1.62789	0.204706	0.419753	0.354909	Fcgr2b	1
GO:0032305	positive regulation of icosanoid secretion	1/279	21/25730	0.047619	4.39153	1.62789	0.204706	0.419753	0.354909	Pla2r1	1
GO:0032310	prostaglandin secretion	1/279	21/25730	0.047619	4.39153	1.62789	0.204706	0.419753	0.354909	Nos2	1
GO:0032693	negative regulation of interleukin-10 production	1/279	21/25730	0.047619	4.39153	1.62789	0.204706	0.419753	0.354909	Fcgr2b	1
GO:0043116	negative regulation of vascular permeability	1/279	21/25730	0.047619	4.39153	1.62789	0.204706	0.419753	0.354909	Pde3a	1
GO:0045579	positive regulation of B cell differentiation	1/279	21/25730	0.047619	4.39153	1.62789	0.204706	0.419753	0.354909	Pnp	1
GO:0046426	negative regulation of receptor signaling pathway via JAK-STAT	1/279	21/25730	0.047619	4.39153	1.62789	0.204706	0.419753	0.354909	Socs1	1
GO:0051546	keratinocyte migration	1/279	21/25730	0.047619	4.39153	1.62789	0.204706	0.419753	0.354909	Krt16	1
GO:0051956	negative regulation of amino acid transport	1/279	21/25730	0.047619	4.39153	1.62789	0.204706	0.419753	0.354909	Tnf	1
GO:0071468	cellular response to acidic pH	1/279	21/25730	0.047619	4.39153	1.62789	0.204706	0.419753	0.354909	Kcne1	1
GO:0140042	lipid droplet formation	1/279	21/25730	0.047619	4.39153	1.62789	0.204706	0.419753	0.354909	Pla2g4c	1
GO:1901380	negative regulation of potassium ion transmembrane transport	1/279	21/25730	0.047619	4.39153	1.62789	0.204706	0.419753	0.354909	Kcne1	1
GO:1902916	positive regulation of protein polyubiquitination	1/279	21/25730	0.047619	4.39153	1.62789	0.204706	0.419753	0.354909	Nod2	1
GO:1905038	regulation of membrane lipid metabolic process	1/279	21/25730	0.047619	4.39153	1.62789	0.204706	0.419753	0.354909	Tnf	1
GO:1990182	exosomal secretion	1/279	21/25730	0.047619	4.39153	1.62789	0.204706	0.419753	0.354909	Myo5b	1
GO:2000846	regulation of corticosteroid hormone secretion	1/279	21/25730	0.047619	4.39153	1.62789	0.204706	0.419753	0.354909	Ecrg4	1
GO:0008360	regulation of cell shape	3/279	144/25730	0.0208333	1.9213	1.16075	0.205787	0.421698	0.356554	Ccl2/Ccl7/Icam1	3
GO:0006801	superoxide metabolic process	2/279	78/25730	0.025641	2.36467	1.26379	0.207349	0.423008	0.357661	Cxcl1/Nos2	2
GO:0032835	glomerulus development	2/279	78/25730	0.025641	2.36467	1.26379	0.207349	0.423008	0.357661	Aqp1/Col4a3	2
GO:0035904	aorta development	2/279	78/25730	0.025641	2.36467	1.26379	0.207349	0.423008	0.357661	Lrp1/Lox	2
GO:0045109	intermediate filament organization	2/279	78/25730	0.025641	2.36467	1.26379	0.207349	0.423008	0.357661	Krt16/Krt17	2
GO:0061035	regulation of cartilage development	2/279	78/25730	0.025641	2.36467	1.26379	0.207349	0.423008	0.357661	Gdf2/Thrb	2
GO:0086003	cardiac muscle cell contraction	2/279	78/25730	0.025641	2.36467	1.26379	0.207349	0.423008	0.357661	Myh7b/Kcne1	2
GO:0170040	proteinogenic amino acid catabolic process	2/279	78/25730	0.025641	2.36467	1.26379	0.207349	0.423008	0.357661	Hdc/Nos2	2
GO:0060541	respiratory system development	5/279	290/25730	0.0172414	1.59004	1.05799	0.207896	0.423701	0.358247	Tnf/Thrb/Lox/Igfbp5/Id1	5
GO:0001678	intracellular glucose homeostasis	4/279	216/25730	0.0185185	1.70782	1.09376	0.207953	0.423701	0.358247	Ccl2/Icam1/Lrp1/Fcor	4
GO:0030282	bone mineralization	3/279	145/25730	0.0206897	1.90805	1.14805	0.208582	0.424444	0.358875	Tent5a/Nfix/Lox	3
GO:0098656	monoatomic anion transmembrane transport	3/279	145/25730	0.0206897	1.90805	1.14805	0.208582	0.424444	0.358875	Mcoln3/Apol9b/Slc4a5	3
GO:0019318	hexose metabolic process	5/279	291/25730	0.0171821	1.58457	1.05002	0.209816	0.426541	0.360649	Gdf2/Tnf/Pdk1/Serpina12/Rgn	5
GO:0010658	striated muscle cell apoptotic process	2/279	79/25730	0.0253165	2.33474	1.244	0.211315	0.426541	0.360649	Ltk/Bnip3	2
GO:0033627	cell adhesion mediated by integrin	2/279	79/25730	0.0253165	2.33474	1.244	0.211315	0.426541	0.360649	Ccl5/Icam1	2
GO:0034248	regulation of amide metabolic process	2/279	79/25730	0.0253165	2.33474	1.244	0.211315	0.426541	0.360649	Tnf/Pdk1	2
GO:0044774	mitotic DNA integrity checkpoint signaling	2/279	79/25730	0.0253165	2.33474	1.244	0.211315	0.426541	0.360649	Trex1/Cdkn1a	2
GO:0032956	regulation of actin cytoskeleton organization	6/279	368/25730	0.0163043	1.50362	1.01882	0.211347	0.426541	0.360649	Iqgap2/Asap3/Whamm/Icam1/Lrp1/Id1	6
GO:0045621	positive regulation of lymphocyte differentiation	3/279	146/25730	0.0205479	1.89498	1.13544	0.211387	0.426541	0.360649	Socs1/Lgals9/Pnp	3
GO:0099565	chemical synaptic transmission, postsynaptic	3/279	146/25730	0.0205479	1.89498	1.13544	0.211387	0.426541	0.360649	Igsf9b/Nlgn2/Chrna1	3
GO:0006309	apoptotic DNA fragmentation	1/279	22/25730	0.0454545	4.19192	1.56816	0.213337	0.426541	0.360649	Dnase1l3	1
GO:0006525	arginine metabolic process	1/279	22/25730	0.0454545	4.19192	1.56816	0.213337	0.426541	0.360649	Nos2	1
GO:0009083	branched-chain amino acid catabolic process	1/279	22/25730	0.0454545	4.19192	1.56816	0.213337	0.426541	0.360649	Ppm1k	1
GO:0010522	regulation of calcium ion transport into cytosol	1/279	22/25730	0.0454545	4.19192	1.56816	0.213337	0.426541	0.360649	Pml	1
GO:0016556	mRNA modification	1/279	22/25730	0.0454545	4.19192	1.56816	0.213337	0.426541	0.360649	Apobec1	1
GO:0032274	gonadotropin secretion	1/279	22/25730	0.0454545	4.19192	1.56816	0.213337	0.426541	0.360649	Tacr2	1
GO:0032354	response to follicle-stimulating hormone	1/279	22/25730	0.0454545	4.19192	1.56816	0.213337	0.426541	0.360649	Akr1c18	1
GO:0035461	vitamin transmembrane transport	1/279	22/25730	0.0454545	4.19192	1.56816	0.213337	0.426541	0.360649	Slc44a4	1
GO:0039694	viral RNA genome replication	1/279	22/25730	0.0454545	4.19192	1.56816	0.213337	0.426541	0.360649	Apobec3	1
GO:0042670	retinal cone cell differentiation	1/279	22/25730	0.0454545	4.19192	1.56816	0.213337	0.426541	0.360649	Thrb	1
GO:0044790	suppression of viral release by host	1/279	22/25730	0.0454545	4.19192	1.56816	0.213337	0.426541	0.360649	Pml	1
GO:0045652	regulation of megakaryocyte differentiation	1/279	22/25730	0.0454545	4.19192	1.56816	0.213337	0.426541	0.360649	Lox	1
GO:0060019	radial glial cell differentiation	1/279	22/25730	0.0454545	4.19192	1.56816	0.213337	0.426541	0.360649	Nfix	1
GO:0060749	mammary gland alveolus development	1/279	22/25730	0.0454545	4.19192	1.56816	0.213337	0.426541	0.360649	Tph1	1
GO:0061377	mammary gland lobule development	1/279	22/25730	0.0454545	4.19192	1.56816	0.213337	0.426541	0.360649	Tph1	1
GO:0070886	positive regulation of calcineurin-NFAT signaling cascade	1/279	22/25730	0.0454545	4.19192	1.56816	0.213337	0.426541	0.360649	Tnf	1
GO:0071639	positive regulation of monocyte chemotactic protein-1 production	1/279	22/25730	0.0454545	4.19192	1.56816	0.213337	0.426541	0.360649	Nod2	1
GO:0097734	extracellular exosome biogenesis	1/279	22/25730	0.0454545	4.19192	1.56816	0.213337	0.426541	0.360649	Myo5b	1
GO:0106058	positive regulation of calcineurin-mediated signaling	1/279	22/25730	0.0454545	4.19192	1.56816	0.213337	0.426541	0.360649	Tnf	1
GO:1905709	negative regulation of membrane permeability	1/279	22/25730	0.0454545	4.19192	1.56816	0.213337	0.426541	0.360649	Bnip3	1
GO:0097306	cellular response to alcohol	3/279	147/25730	0.0204082	1.88209	1.12294	0.2142	0.427999	0.361881	Ccl7/Akr1c18/Adcy1	3
GO:0070374	positive regulation of ERK1 and ERK2 cascade	4/279	219/25730	0.0182648	1.68442	1.06499	0.214725	0.42878	0.362542	Arhgap8/Nod2/Icam1/Lrp1	4
GO:0033363	secretory granule organization	2/279	80/25730	0.025	2.30556	1.2245	0.215288	0.428838	0.362591	Aqp1/Kcne1	2
GO:0046635	positive regulation of alpha-beta T cell activation	2/279	80/25730	0.025	2.30556	1.2245	0.215288	0.428838	0.362591	Socs1/Pnp	2
GO:0051279	regulation of release of sequestered calcium ion into cytosol	2/279	80/25730	0.025	2.30556	1.2245	0.215288	0.428838	0.362591	Cxcl10/Cxcl9	2
GO:0097192	extrinsic apoptotic signaling pathway in absence of ligand	2/279	80/25730	0.025	2.30556	1.2245	0.215288	0.428838	0.362591	Tnf/Fas	2
GO:0014902	myotube differentiation	3/279	148/25730	0.0202703	1.86937	1.11053	0.21702	0.43202	0.365281	Cxcl10/Cxcl9/Daxx	3
GO:0002763	positive regulation of myeloid leukocyte differentiation	2/279	81/25730	0.0246914	2.27709	1.20529	0.219269	0.433608	0.366624	Ccl5/Tnf	2
GO:0098869	cellular oxidant detoxification	2/279	81/25730	0.0246914	2.27709	1.20529	0.219269	0.433608	0.366624	Gsta1/Selenow	2
GO:0046631	alpha-beta T cell activation	4/279	221/25730	0.0180995	1.66918	1.04605	0.219273	0.433608	0.366624	Socs1/Tcirg1/Lgals9/Pnp	4
GO:0072524	pyridine-containing compound metabolic process	4/279	221/25730	0.0180995	1.66918	1.04605	0.219273	0.433608	0.366624	Trex1/Pnp/Slc25a22/Fmo2	4
GO:0002761	regulation of myeloid leukocyte differentiation	3/279	149/25730	0.0201342	1.85682	1.09821	0.219849	0.433608	0.366624	Ccl5/Clec2d/Tnf	3
GO:0003014	renal system process	3/279	149/25730	0.0201342	1.85682	1.09821	0.219849	0.433608	0.366624	Aqp1/Btc/Slc4a5	3
GO:0035710	CD4-positive, alpha-beta T cell activation	3/279	149/25730	0.0201342	1.85682	1.09821	0.219849	0.433608	0.366624	Socs1/Tcirg1/Lgals9	3
GO:0002577	regulation of antigen processing and presentation	1/279	23/25730	0.0434783	4.00966	1.51188	0.221874	0.433608	0.366624	Nod2	1
GO:0006144	purine nucleobase metabolic process	1/279	23/25730	0.0434783	4.00966	1.51188	0.221874	0.433608	0.366624	Pnp	1
GO:0008228	opsonization	1/279	23/25730	0.0434783	4.00966	1.51188	0.221874	0.433608	0.366624	C2	1
GO:0009168	purine ribonucleoside monophosphate biosynthetic process	1/279	23/25730	0.0434783	4.00966	1.51188	0.221874	0.433608	0.366624	Pnp	1
GO:0015810	aspartate transmembrane transport	1/279	23/25730	0.0434783	4.00966	1.51188	0.221874	0.433608	0.366624	Slc25a22	1
GO:0030903	notochord development	1/279	23/25730	0.0434783	4.00966	1.51188	0.221874	0.433608	0.366624	Id3	1
GO:0032011	ARF protein signal transduction	1/279	23/25730	0.0434783	4.00966	1.51188	0.221874	0.433608	0.366624	Psd2	1
GO:0032012	regulation of ARF protein signal transduction	1/279	23/25730	0.0434783	4.00966	1.51188	0.221874	0.433608	0.366624	Psd2	1
GO:0032332	positive regulation of chondrocyte differentiation	1/279	23/25730	0.0434783	4.00966	1.51188	0.221874	0.433608	0.366624	Thrb	1
GO:0033630	positive regulation of cell adhesion mediated by integrin	1/279	23/25730	0.0434783	4.00966	1.51188	0.221874	0.433608	0.366624	Ccl5	1
GO:0034114	regulation of heterotypic cell-cell adhesion	1/279	23/25730	0.0434783	4.00966	1.51188	0.221874	0.433608	0.366624	Tnf	1
GO:0034349	glial cell apoptotic process	1/279	23/25730	0.0434783	4.00966	1.51188	0.221874	0.433608	0.366624	Ccl2	1
GO:0035641	locomotory exploration behavior	1/279	23/25730	0.0434783	4.00966	1.51188	0.221874	0.433608	0.366624	Nlgn2	1
GO:0046485	ether lipid metabolic process	1/279	23/25730	0.0434783	4.00966	1.51188	0.221874	0.433608	0.366624	Pla2g4c	1
GO:0050966	detection of mechanical stimulus involved in sensory perception of pain	1/279	23/25730	0.0434783	4.00966	1.51188	0.221874	0.433608	0.366624	Tnf	1
GO:0060307	regulation of ventricular cardiac muscle cell membrane repolarization	1/279	23/25730	0.0434783	4.00966	1.51188	0.221874	0.433608	0.366624	Kcne1	1
GO:0061709	reticulophagy	1/279	23/25730	0.0434783	4.00966	1.51188	0.221874	0.433608	0.366624	Bnip3	1
GO:0070230	positive regulation of lymphocyte apoptotic process	1/279	23/25730	0.0434783	4.00966	1.51188	0.221874	0.433608	0.366624	Ccl5	1
GO:0072234	metanephric nephron tubule development	1/279	23/25730	0.0434783	4.00966	1.51188	0.221874	0.433608	0.366624	Aqp1	1
GO:0072578	neurotransmitter-gated ion channel clustering	1/279	23/25730	0.0434783	4.00966	1.51188	0.221874	0.433608	0.366624	Nlgn2	1
GO:0099638	endosome to plasma membrane protein transport	1/279	23/25730	0.0434783	4.00966	1.51188	0.221874	0.433608	0.366624	Myo5b	1
GO:0150104	transport across blood-brain barrier	1/279	23/25730	0.0434783	4.00966	1.51188	0.221874	0.433608	0.366624	Lrp1	1
GO:1901659	glycosyl compound biosynthetic process	1/279	23/25730	0.0434783	4.00966	1.51188	0.221874	0.433608	0.366624	Pnp	1
GO:0021782	glial cell development	3/279	150/25730	0.02	1.84444	1.08599	0.222685	0.434662	0.367515	Nfix/Lrp1/Mal	3
GO:0030278	regulation of ossification	3/279	150/25730	0.02	1.84444	1.08599	0.222685	0.434662	0.367515	Thrb/Tent5a/Tph1	3
GO:0001913	T cell mediated cytotoxicity	2/279	82/25730	0.0243902	2.24932	1.18636	0.223255	0.434717	0.367562	Serpinb9/Pnp	2
GO:0038034	signal transduction in absence of ligand	2/279	82/25730	0.0243902	2.24932	1.18636	0.223255	0.434717	0.367562	Tnf/Fas	2
GO:0051932	synaptic transmission, GABAergic	2/279	82/25730	0.0243902	2.24932	1.18636	0.223255	0.434717	0.367562	Slc38a1/Nlgn2	2
GO:0170035	L-amino acid catabolic process	2/279	82/25730	0.0243902	2.24932	1.18636	0.223255	0.434717	0.367562	Hdc/Nos2	2
GO:0031345	negative regulation of cell projection organization	4/279	224/25730	0.0178571	1.64683	1.01801	0.226143	0.440073	0.37209	Zfp296/Lrp1/Id1/Ptprf	4
GO:0043113	receptor clustering	2/279	83/25730	0.0240964	2.22222	1.1677	0.227247	0.44045	0.372409	Lgals9/Nlgn2	2
GO:0071470	cellular response to osmotic stress	2/279	83/25730	0.0240964	2.22222	1.1677	0.227247	0.44045	0.372409	Aqp1/Serpinb6b	2
GO:0006109	regulation of carbohydrate metabolic process	4/279	225/25730	0.0177778	1.63951	1.00875	0.228445	0.44045	0.372409	Trex1/Pdk1/Serpina12/Rgn	4
GO:0042176	regulation of protein catabolic process	6/279	378/25730	0.015873	1.46384	0.951204	0.228615	0.44045	0.372409	Tnf/Usp25/Neurl3/Lrp1/Rilp/Nos2	6
GO:0000963	mitochondrial RNA processing	1/279	24/25730	0.0416667	3.84259	1.45869	0.23032	0.44045	0.372409	Pnpt1	1
GO:0002864	regulation of acute inflammatory response to antigenic stimulus	1/279	24/25730	0.0416667	3.84259	1.45869	0.23032	0.44045	0.372409	Fcgr2b	1
GO:0009219	pyrimidine deoxyribonucleotide metabolic process	1/279	24/25730	0.0416667	3.84259	1.45869	0.23032	0.44045	0.372409	Nt5c3	1
GO:0010224	response to UV-B	1/279	24/25730	0.0416667	3.84259	1.45869	0.23032	0.44045	0.372409	Cdkn1a	1
GO:0010232	vascular transport	1/279	24/25730	0.0416667	3.84259	1.45869	0.23032	0.44045	0.372409	Lrp1	1
GO:0035994	response to muscle stretch	1/279	24/25730	0.0416667	3.84259	1.45869	0.23032	0.44045	0.372409	Nfkbia	1
GO:0036480	neuron intrinsic apoptotic signaling pathway in response to oxidative stress	1/279	24/25730	0.0416667	3.84259	1.45869	0.23032	0.44045	0.372409	Daxx	1
GO:0042953	lipoprotein transport	1/279	24/25730	0.0416667	3.84259	1.45869	0.23032	0.44045	0.372409	Apobec1	1
GO:0046040	IMP metabolic process	1/279	24/25730	0.0416667	3.84259	1.45869	0.23032	0.44045	0.372409	Pnp	1
GO:0048143	astrocyte activation	1/279	24/25730	0.0416667	3.84259	1.45869	0.23032	0.44045	0.372409	Lrp1	1
GO:0048670	regulation of collateral sprouting	1/279	24/25730	0.0416667	3.84259	1.45869	0.23032	0.44045	0.372409	Lrp1	1
GO:0051900	regulation of mitochondrial depolarization	1/279	24/25730	0.0416667	3.84259	1.45869	0.23032	0.44045	0.372409	Hsh2d	1
GO:0060396	growth hormone receptor signaling pathway	1/279	24/25730	0.0416667	3.84259	1.45869	0.23032	0.44045	0.372409	Ghr	1
GO:0061952	midbody abscission	1/279	24/25730	0.0416667	3.84259	1.45869	0.23032	0.44045	0.372409	Mitd1	1
GO:0071276	cellular response to cadmium ion	1/279	24/25730	0.0416667	3.84259	1.45869	0.23032	0.44045	0.372409	Daxx	1
GO:0071731	response to nitric oxide	1/279	24/25730	0.0416667	3.84259	1.45869	0.23032	0.44045	0.372409	Aqp1	1
GO:0086011	membrane repolarization during action potential	1/279	24/25730	0.0416667	3.84259	1.45869	0.23032	0.44045	0.372409	Kcne1	1
GO:0090141	positive regulation of mitochondrial fission	1/279	24/25730	0.0416667	3.84259	1.45869	0.23032	0.44045	0.372409	Bnip3	1
GO:0097623	potassium ion export across plasma membrane	1/279	24/25730	0.0416667	3.84259	1.45869	0.23032	0.44045	0.372409	Kcne1	1
GO:0140112	extracellular vesicle biogenesis	1/279	24/25730	0.0416667	3.84259	1.45869	0.23032	0.44045	0.372409	Myo5b	1
GO:1990542	mitochondrial transmembrane transport	1/279	24/25730	0.0416667	3.84259	1.45869	0.23032	0.44045	0.372409	Sfxn2	1
GO:2000010	positive regulation of protein localization to cell surface	1/279	24/25730	0.0416667	3.84259	1.45869	0.23032	0.44045	0.372409	Tnf	1
GO:2000269	regulation of fibroblast apoptotic process	1/279	24/25730	0.0416667	3.84259	1.45869	0.23032	0.44045	0.372409	Socs1	1
GO:2000353	positive regulation of endothelial cell apoptotic process	1/279	24/25730	0.0416667	3.84259	1.45869	0.23032	0.44045	0.372409	Ccl2	1
GO:2001135	regulation of endocytic recycling	1/279	24/25730	0.0416667	3.84259	1.45869	0.23032	0.44045	0.372409	Arhgap8	1
GO:0051048	negative regulation of secretion	4/279	226/25730	0.0176991	1.63225	0.999542	0.230753	0.440754	0.372666	Tacr2/Tnf/Lgals9/Pla2r1	4
GO:2000241	regulation of reproductive process	4/279	226/25730	0.0176991	1.63225	0.999542	0.230753	0.440754	0.372666	Tacr2/Insl6/Pde3a/Rgn	4
GO:0002702	positive regulation of production of molecular mediator of immune response	3/279	153/25730	0.0196078	1.80828	1.04989	0.231236	0.440904	0.372793	Tnf/Nod2/Casp4	3
GO:0046637	regulation of alpha-beta T cell differentiation	2/279	84/25730	0.0238095	2.19577	1.14931	0.231245	0.440904	0.372793	Socs1/Pnp	2
GO:0070301	cellular response to hydrogen peroxide	2/279	84/25730	0.0238095	2.19577	1.14931	0.231245	0.440904	0.372793	Aqp1/Bnip3	2
GO:0006468	protein phosphorylation	6/279	381/25730	0.015748	1.45232	0.931296	0.233883	0.44567	0.376823	Ptk6/Srms/Tnf/Ptprh/Ltk/Fam20a	6
GO:0051453	regulation of intracellular pH	2/279	85/25730	0.0235294	2.16993	1.13118	0.235246	0.447133	0.37806	Tcirg1/Slc4a5	2
GO:0051783	regulation of nuclear division	3/279	155/25730	0.0193548	1.78495	1.02626	0.23697	0.447133	0.37806	Btc/Tnf/Pde3a	3
GO:0034765	regulation of monoatomic ion transmembrane transport	5/279	305/25730	0.0163934	1.51184	0.941487	0.237262	0.447133	0.37806	Cxcl10/Cxcl9/Tcirg1/Pml/Kcne1	5
GO:0002082	regulation of oxidative phosphorylation	1/279	25/25730	0.04	3.68889	1.4083	0.238673	0.447133	0.37806	Tnf	1
GO:0002283	neutrophil activation involved in immune response	1/279	25/25730	0.04	3.68889	1.4083	0.238673	0.447133	0.37806	Dnase1l3	1
GO:0006085	acetyl-CoA biosynthetic process	1/279	25/25730	0.04	3.68889	1.4083	0.238673	0.447133	0.37806	Pdk1	1
GO:0009081	branched-chain amino acid metabolic process	1/279	25/25730	0.04	3.68889	1.4083	0.238673	0.447133	0.37806	Ppm1k	1
GO:0009127	purine nucleoside monophosphate biosynthetic process	1/279	25/25730	0.04	3.68889	1.4083	0.238673	0.447133	0.37806	Pnp	1
GO:0010866	regulation of triglyceride biosynthetic process	1/279	25/25730	0.04	3.68889	1.4083	0.238673	0.447133	0.37806	Rgn	1
GO:0030808	regulation of nucleotide biosynthetic process	1/279	25/25730	0.04	3.68889	1.4083	0.238673	0.447133	0.37806	Rd3	1
GO:0031145	anaphase-promoting complex-dependent catabolic process	1/279	25/25730	0.04	3.68889	1.4083	0.238673	0.447133	0.37806	Ecrg4	1
GO:0032088	negative regulation of NF-kappaB transcription factor activity	1/279	25/25730	0.04	3.68889	1.4083	0.238673	0.447133	0.37806	Acod1	1
GO:0032874	positive regulation of stress-activated MAPK cascade	1/279	25/25730	0.04	3.68889	1.4083	0.238673	0.447133	0.37806	Nod2	1
GO:0036303	lymph vessel morphogenesis	1/279	25/25730	0.04	3.68889	1.4083	0.238673	0.447133	0.37806	Lgals8	1
GO:0043153	entrainment of circadian clock by photoperiod	1/279	25/25730	0.04	3.68889	1.4083	0.238673	0.447133	0.37806	Pml	1
GO:0043501	skeletal muscle adaptation	1/279	25/25730	0.04	3.68889	1.4083	0.238673	0.447133	0.37806	Igfbp5	1
GO:0043555	regulation of translation in response to stress	1/279	25/25730	0.04	3.68889	1.4083	0.238673	0.447133	0.37806	Pml	1
GO:0043567	regulation of insulin-like growth factor receptor signaling pathway	1/279	25/25730	0.04	3.68889	1.4083	0.238673	0.447133	0.37806	Igfbp5	1
GO:0043605	amide catabolic process	1/279	25/25730	0.04	3.68889	1.4083	0.238673	0.447133	0.37806	Pnp	1
GO:0044872	lipoprotein localization	1/279	25/25730	0.04	3.68889	1.4083	0.238673	0.447133	0.37806	Apobec1	1
GO:0051481	negative regulation of cytosolic calcium ion concentration	1/279	25/25730	0.04	3.68889	1.4083	0.238673	0.447133	0.37806	Lrp1	1
GO:0070304	positive regulation of stress-activated protein kinase signaling cascade	1/279	25/25730	0.04	3.68889	1.4083	0.238673	0.447133	0.37806	Nod2	1
GO:0071902	positive regulation of protein serine/threonine kinase activity	1/279	25/25730	0.04	3.68889	1.4083	0.238673	0.447133	0.37806	Tnf	1
GO:1900371	regulation of purine nucleotide biosynthetic process	1/279	25/25730	0.04	3.68889	1.4083	0.238673	0.447133	0.37806	Rd3	1
GO:1903428	positive regulation of reactive oxygen species biosynthetic process	1/279	25/25730	0.04	3.68889	1.4083	0.238673	0.447133	0.37806	Fas	1
GO:1904893	negative regulation of receptor signaling pathway via STAT	1/279	25/25730	0.04	3.68889	1.4083	0.238673	0.447133	0.37806	Socs1	1
GO:1905146	lysosomal protein catabolic process	1/279	25/25730	0.04	3.68889	1.4083	0.238673	0.447133	0.37806	Lrp1	1
GO:2000345	regulation of hepatocyte proliferation	1/279	25/25730	0.04	3.68889	1.4083	0.238673	0.447133	0.37806	Tnf	1
GO:0015800	acidic amino acid transport	2/279	86/25730	0.0232558	2.1447	1.11329	0.239252	0.447133	0.37806	Tnf/Slc25a22	2
GO:0040014	regulation of multicellular organism growth	2/279	86/25730	0.0232558	2.1447	1.11329	0.239252	0.447133	0.37806	Daxx/Ghr	2
GO:0043086	negative regulation of catalytic activity	2/279	86/25730	0.0232558	2.1447	1.11329	0.239252	0.447133	0.37806	Rd3/Ptprh	2
GO:0097194	execution phase of apoptosis	2/279	86/25730	0.0232558	2.1447	1.11329	0.239252	0.447133	0.37806	Dnase1l3/Plscr2	2
GO:1903051	negative regulation of proteolysis involved in protein catabolic process	2/279	86/25730	0.0232558	2.1447	1.11329	0.239252	0.447133	0.37806	Pml/Usp25	2
GO:1903169	regulation of calcium ion transmembrane transport	3/279	156/25730	0.0192308	1.7735	1.01458	0.239846	0.447983	0.378778	Cxcl10/Cxcl9/Pml	3
GO:0051648	vesicle localization	4/279	230/25730	0.0173913	1.60386	0.963152	0.240044	0.448091	0.378869	Tanc2/Tcirg1/Nlgn2/Myo5b	4
GO:0000082	G1/S transition of mitotic cell cycle	4/279	231/25730	0.017316	1.59692	0.954164	0.24238	0.451926	0.382112	Ccl2/Trex1/Myo16/Cdkn1a	4
GO:0031334	positive regulation of protein-containing complex assembly	4/279	231/25730	0.017316	1.59692	0.954164	0.24238	0.451926	0.382112	Tnf/Casp4/Fas/Icam1	4
GO:0009123	nucleoside monophosphate metabolic process	2/279	87/25730	0.0229885	2.12005	1.09566	0.243261	0.452627	0.382705	Nt5c3/Pnp	2
GO:0002320	lymphoid progenitor cell differentiation	1/279	26/25730	0.0384615	3.54701	1.36044	0.246937	0.452627	0.382705	Trex1	1
GO:0002523	leukocyte migration involved in inflammatory response	1/279	26/25730	0.0384615	3.54701	1.36044	0.246937	0.452627	0.382705	Ccl2	1
GO:0006857	oligopeptide transport	1/279	26/25730	0.0384615	3.54701	1.36044	0.246937	0.452627	0.382705	Slc15a3	1
GO:0010763	positive regulation of fibroblast migration	1/279	26/25730	0.0384615	3.54701	1.36044	0.246937	0.452627	0.382705	Aqp1	1
GO:0030277	maintenance of gastrointestinal epithelium	1/279	26/25730	0.0384615	3.54701	1.36044	0.246937	0.452627	0.382705	Nod2	1
GO:0032303	regulation of icosanoid secretion	1/279	26/25730	0.0384615	3.54701	1.36044	0.246937	0.452627	0.382705	Pla2r1	1
GO:0032703	negative regulation of interleukin-2 production	1/279	26/25730	0.0384615	3.54701	1.36044	0.246937	0.452627	0.382705	Nod2	1
GO:0035930	corticosteroid hormone secretion	1/279	26/25730	0.0384615	3.54701	1.36044	0.246937	0.452627	0.382705	Ecrg4	1
GO:0038128	ERBB2 signaling pathway	1/279	26/25730	0.0384615	3.54701	1.36044	0.246937	0.452627	0.382705	Btc	1
GO:0048311	mitochondrion distribution	1/279	26/25730	0.0384615	3.54701	1.36044	0.246937	0.452627	0.382705	Slc4a5	1
GO:0051043	regulation of membrane protein ectodomain proteolysis	1/279	26/25730	0.0384615	3.54701	1.36044	0.246937	0.452627	0.382705	Tnf	1
GO:0051923	sulfation	1/279	26/25730	0.0384615	3.54701	1.36044	0.246937	0.452627	0.382705	Sult1d1	1
GO:0060143	positive regulation of syncytium formation by plasma membrane fusion	1/279	26/25730	0.0384615	3.54701	1.36044	0.246937	0.452627	0.382705	Cxcl9	1
GO:0060253	negative regulation of glial cell proliferation	1/279	26/25730	0.0384615	3.54701	1.36044	0.246937	0.452627	0.382705	Fas	1
GO:0060392	negative regulation of SMAD protein signal transduction	1/279	26/25730	0.0384615	3.54701	1.36044	0.246937	0.452627	0.382705	Lrp1	1
GO:0071371	cellular response to gonadotropin stimulus	1/279	26/25730	0.0384615	3.54701	1.36044	0.246937	0.452627	0.382705	Akr1c18	1
GO:0071378	cellular response to growth hormone stimulus	1/279	26/25730	0.0384615	3.54701	1.36044	0.246937	0.452627	0.382705	Ghr	1
GO:0072243	metanephric nephron epithelium development	1/279	26/25730	0.0384615	3.54701	1.36044	0.246937	0.452627	0.382705	Aqp1	1
GO:0097049	motor neuron apoptotic process	1/279	26/25730	0.0384615	3.54701	1.36044	0.246937	0.452627	0.382705	Fas	1
GO:0098877	neurotransmitter receptor transport to plasma membrane	1/279	26/25730	0.0384615	3.54701	1.36044	0.246937	0.452627	0.382705	Myo5b	1
GO:0106070	regulation of adenylate cyclase-activating G protein-coupled receptor signaling pathway	1/279	26/25730	0.0384615	3.54701	1.36044	0.246937	0.452627	0.382705	Pde3a	1
GO:1901142	insulin metabolic process	1/279	26/25730	0.0384615	3.54701	1.36044	0.246937	0.452627	0.382705	Nlgn2	1
GO:1902993	positive regulation of amyloid precursor protein catabolic process	1/279	26/25730	0.0384615	3.54701	1.36044	0.246937	0.452627	0.382705	Tnf	1
GO:1904357	negative regulation of telomere maintenance via telomere lengthening	1/279	26/25730	0.0384615	3.54701	1.36044	0.246937	0.452627	0.382705	Pml	1
GO:2000193	positive regulation of fatty acid transport	1/279	26/25730	0.0384615	3.54701	1.36044	0.246937	0.452627	0.382705	Pla2r1	1
GO:2000561	regulation of CD4-positive, alpha-beta T cell proliferation	1/279	26/25730	0.0384615	3.54701	1.36044	0.246937	0.452627	0.382705	Lgals9	1
GO:0045619	regulation of lymphocyte differentiation	4/279	233/25730	0.0171674	1.58321	0.936316	0.247068	0.452627	0.382705	Socs1/Lgals9/Fas/Pnp	4
GO:0045576	mast cell activation	2/279	88/25730	0.0227273	2.09596	1.07825	0.247272	0.452627	0.382705	Plscr2/Gpr15lg	2
GO:0051965	positive regulation of synapse assembly	2/279	88/25730	0.0227273	2.09596	1.07825	0.247272	0.452627	0.382705	Amigo2/Nlgn2	2
GO:1905897	regulation of response to endoplasmic reticulum stress	2/279	88/25730	0.0227273	2.09596	1.07825	0.247272	0.452627	0.382705	Fcgr2b/Usp25	2
GO:2000242	negative regulation of reproductive process	2/279	88/25730	0.0227273	2.09596	1.07825	0.247272	0.452627	0.382705	Insl6/Rgn	2
GO:0046425	regulation of receptor signaling pathway via JAK-STAT	2/279	89/25730	0.0224719	2.07241	1.06108	0.251286	0.457916	0.387177	Socs1/Ghr	2
GO:0010948	negative regulation of cell cycle process	5/279	312/25730	0.0160256	1.47792	0.889249	0.251345	0.457916	0.387177	Ccl2/Trex1/Myo16/Cdkn1a/Gpr15lg	5
GO:0045927	positive regulation of growth	5/279	313/25730	0.0159744	1.4732	0.88189	0.253374	0.457916	0.387177	Krt17/Ghr/Slc44a4/Lrp1/Myo5b	5
GO:0050878	regulation of body fluid levels	6/279	392/25730	0.0153061	1.41156	0.859718	0.25351	0.457916	0.387177	Aqp1/Btc/Enpp4/F7/Slc4a5/Tph1	6
GO:0002262	myeloid cell homeostasis	4/279	236/25730	0.0169492	1.56309	0.90986	0.254137	0.457916	0.387177	Hcar2/Ccl2/Selenow/Fcgr2b	4
GO:0032006	regulation of TOR signaling	3/279	161/25730	0.0186335	1.71843	0.957413	0.254312	0.457916	0.387177	Ccl5/Srms/F7	3
GO:0090277	positive regulation of peptide hormone secretion	3/279	161/25730	0.0186335	1.71843	0.957413	0.254312	0.457916	0.387177	Ecrg4/Nlgn2/Lrp1	3
GO:0002070	epithelial cell maturation	1/279	27/25730	0.037037	3.41564	1.31487	0.255111	0.457916	0.387177	Kcne1	1
GO:0002903	negative regulation of B cell apoptotic process	1/279	27/25730	0.037037	3.41564	1.31487	0.255111	0.457916	0.387177	Hsh2d	1
GO:0006833	water transport	1/279	27/25730	0.037037	3.41564	1.31487	0.255111	0.457916	0.387177	Aqp1	1
GO:0009129	pyrimidine nucleoside monophosphate metabolic process	1/279	27/25730	0.037037	3.41564	1.31487	0.255111	0.457916	0.387177	Nt5c3	1
GO:0009649	entrainment of circadian clock	1/279	27/25730	0.037037	3.41564	1.31487	0.255111	0.457916	0.387177	Pml	1
GO:0010954	positive regulation of protein processing	1/279	27/25730	0.037037	3.41564	1.31487	0.255111	0.457916	0.387177	Meltf	1
GO:0019755	one-carbon compound transport	1/279	27/25730	0.037037	3.41564	1.31487	0.255111	0.457916	0.387177	Aqp1	1
GO:0031639	plasminogen activation	1/279	27/25730	0.037037	3.41564	1.31487	0.255111	0.457916	0.387177	Meltf	1
GO:0031645	negative regulation of nervous system process	1/279	27/25730	0.037037	3.41564	1.31487	0.255111	0.457916	0.387177	Tnf	1
GO:0032261	purine nucleotide salvage	1/279	27/25730	0.037037	3.41564	1.31487	0.255111	0.457916	0.387177	Pnp	1
GO:0035739	CD4-positive, alpha-beta T cell proliferation	1/279	27/25730	0.037037	3.41564	1.31487	0.255111	0.457916	0.387177	Lgals9	1
GO:0042219	modified amino acid catabolic process	1/279	27/25730	0.037037	3.41564	1.31487	0.255111	0.457916	0.387177	Ggt5	1
GO:0043576	regulation of respiratory gaseous exchange	1/279	27/25730	0.037037	3.41564	1.31487	0.255111	0.457916	0.387177	Nlgn2	1
GO:0043921	host-mediated perturbation of viral transcription	1/279	27/25730	0.037037	3.41564	1.31487	0.255111	0.457916	0.387177	Ccl5	1
GO:0045822	negative regulation of heart contraction	1/279	27/25730	0.037037	3.41564	1.31487	0.255111	0.457916	0.387177	Tnf	1
GO:0046037	GMP metabolic process	1/279	27/25730	0.037037	3.41564	1.31487	0.255111	0.457916	0.387177	Pnp	1
GO:0046058	cAMP metabolic process	1/279	27/25730	0.037037	3.41564	1.31487	0.255111	0.457916	0.387177	Adcy1	1
GO:0046782	regulation of viral transcription	1/279	27/25730	0.037037	3.41564	1.31487	0.255111	0.457916	0.387177	Csprs	1
GO:0060055	angiogenesis involved in wound healing	1/279	27/25730	0.037037	3.41564	1.31487	0.255111	0.457916	0.387177	Tnf	1
GO:0071800	podosome assembly	1/279	27/25730	0.037037	3.41564	1.31487	0.255111	0.457916	0.387177	Tnf	1
GO:0097284	hepatocyte apoptotic process	1/279	27/25730	0.037037	3.41564	1.31487	0.255111	0.457916	0.387177	Fas	1
GO:0099623	regulation of cardiac muscle cell membrane repolarization	1/279	27/25730	0.037037	3.41564	1.31487	0.255111	0.457916	0.387177	Kcne1	1
GO:0099625	ventricular cardiac muscle cell membrane repolarization	1/279	27/25730	0.037037	3.41564	1.31487	0.255111	0.457916	0.387177	Kcne1	1
GO:1900037	regulation of cellular response to hypoxia	1/279	27/25730	0.037037	3.41564	1.31487	0.255111	0.457916	0.387177	Daxx	1
GO:1901526	positive regulation of mitophagy	1/279	27/25730	0.037037	3.41564	1.31487	0.255111	0.457916	0.387177	Nod2	1
GO:1903306	negative regulation of regulated secretory pathway	1/279	27/25730	0.037037	3.41564	1.31487	0.255111	0.457916	0.387177	Lgals9	1
GO:1905962	glutamatergic neuron differentiation	1/279	27/25730	0.037037	3.41564	1.31487	0.255111	0.457916	0.387177	Nfix	1
GO:0051966	regulation of synaptic transmission, glutamatergic	2/279	90/25730	0.0222222	2.04938	1.04414	0.255302	0.457916	0.387177	Ccl2/Nlgn2	2
GO:2000514	regulation of CD4-positive, alpha-beta T cell activation	2/279	90/25730	0.0222222	2.04938	1.04414	0.255302	0.457916	0.387177	Socs1/Lgals9	2
GO:1903313	positive regulation of mRNA metabolic process	3/279	162/25730	0.0185185	1.70782	0.946221	0.257221	0.4611	0.389869	Mov10/Apobec1/Pnpt1	3
GO:0043299	leukocyte degranulation	2/279	91/25730	0.021978	2.02686	1.02741	0.259319	0.462245	0.390837	Lgals9/Gpr15lg	2
GO:1901606	alpha-amino acid catabolic process	2/279	91/25730	0.021978	2.02686	1.02741	0.259319	0.462245	0.390837	Hdc/Nos2	2
GO:0034614	cellular response to reactive oxygen species	3/279	163/25730	0.0184049	1.69734	0.935105	0.260134	0.462245	0.390837	Aqp1/Trex1/Bnip3	3
GO:0043467	regulation of generation of precursor metabolites and energy	3/279	163/25730	0.0184049	1.69734	0.935105	0.260134	0.462245	0.390837	Trex1/Tnf/Pnpt1	3
GO:0006417	regulation of translation	6/279	396/25730	0.0151515	1.39731	0.834223	0.26076	0.462245	0.390837	Eif4ebp3/Bank1/Krt17/Tnf/Pml/Igfbp5	6
GO:0008277	regulation of G protein-coupled receptor signaling pathway	3/279	164/25730	0.0182927	1.68699	0.924067	0.263051	0.462245	0.390837	Ccl5/Grk3/Pde3a	3
GO:0031623	receptor internalization	3/279	164/25730	0.0182927	1.68699	0.924067	0.263051	0.462245	0.390837	Grk3/Ghr/Lrp1	3
GO:0007015	actin filament organization	7/279	478/25730	0.0146444	1.35053	0.80995	0.263192	0.462245	0.390837	Iqgap2/Asap3/Casp4/Whamm/Icam1/Myo5b/Id1	7
GO:0001956	positive regulation of neurotransmitter secretion	1/279	28/25730	0.0357143	3.29365	1.27141	0.263196	0.462245	0.390837	Tacr2	1
GO:0002029	desensitization of G protein-coupled receptor signaling pathway	1/279	28/25730	0.0357143	3.29365	1.27141	0.263196	0.462245	0.390837	Grk3	1
GO:0006691	leukotriene metabolic process	1/279	28/25730	0.0357143	3.29365	1.27141	0.263196	0.462245	0.390837	Ggt5	1
GO:0007035	vacuolar acidification	1/279	28/25730	0.0357143	3.29365	1.27141	0.263196	0.462245	0.390837	Tcirg1	1
GO:0007263	nitric oxide mediated signal transduction	1/279	28/25730	0.0357143	3.29365	1.27141	0.263196	0.462245	0.390837	Nos2	1
GO:0007530	sex determination	1/279	28/25730	0.0357143	3.29365	1.27141	0.263196	0.462245	0.390837	Rsl1	1
GO:0009713	catechol-containing compound biosynthetic process	1/279	28/25730	0.0357143	3.29365	1.27141	0.263196	0.462245	0.390837	Hdc	1
GO:0015669	gas transport	1/279	28/25730	0.0357143	3.29365	1.27141	0.263196	0.462245	0.390837	Aqp1	1
GO:0032740	positive regulation of interleukin-17 production	1/279	28/25730	0.0357143	3.29365	1.27141	0.263196	0.462245	0.390837	Nod2	1
GO:0033003	regulation of mast cell activation	1/279	28/25730	0.0357143	3.29365	1.27141	0.263196	0.462245	0.390837	Plscr2	1
GO:0042423	catecholamine biosynthetic process	1/279	28/25730	0.0357143	3.29365	1.27141	0.263196	0.462245	0.390837	Hdc	1
GO:0045721	negative regulation of gluconeogenesis	1/279	28/25730	0.0357143	3.29365	1.27141	0.263196	0.462245	0.390837	Serpina12	1
GO:0046580	negative regulation of Ras protein signal transduction	1/279	28/25730	0.0357143	3.29365	1.27141	0.263196	0.462245	0.390837	Rasa4	1
GO:0048857	neural nucleus development	1/279	28/25730	0.0357143	3.29365	1.27141	0.263196	0.462245	0.390837	Kcne1	1
GO:0050765	negative regulation of phagocytosis	1/279	28/25730	0.0357143	3.29365	1.27141	0.263196	0.462245	0.390837	Fcgr2b	1
GO:0050860	negative regulation of T cell receptor signaling pathway	1/279	28/25730	0.0357143	3.29365	1.27141	0.263196	0.462245	0.390837	Pvrig	1
GO:0050927	positive regulation of positive chemotaxis	1/279	28/25730	0.0357143	3.29365	1.27141	0.263196	0.462245	0.390837	F7	1
GO:0051560	mitochondrial calcium ion homeostasis	1/279	28/25730	0.0357143	3.29365	1.27141	0.263196	0.462245	0.390837	Bnip3	1
GO:0060445	branching involved in salivary gland morphogenesis	1/279	28/25730	0.0357143	3.29365	1.27141	0.263196	0.462245	0.390837	Tnf	1
GO:0070536	protein K63-linked deubiquitination	1/279	28/25730	0.0357143	3.29365	1.27141	0.263196	0.462245	0.390837	Usp25	1
GO:0072170	metanephric tubule development	1/279	28/25730	0.0357143	3.29365	1.27141	0.263196	0.462245	0.390837	Aqp1	1
GO:0098885	modification of postsynaptic actin cytoskeleton	1/279	28/25730	0.0357143	3.29365	1.27141	0.263196	0.462245	0.390837	Itpka	1
GO:0141005	transposable element silencing by heterochromatin formation	1/279	28/25730	0.0357143	3.29365	1.27141	0.263196	0.462245	0.390837	Resf1	1
GO:1903319	positive regulation of protein maturation	1/279	28/25730	0.0357143	3.29365	1.27141	0.263196	0.462245	0.390837	Meltf	1
GO:1904292	regulation of ERAD pathway	1/279	28/25730	0.0357143	3.29365	1.27141	0.263196	0.462245	0.390837	Usp25	1
GO:1904862	inhibitory synapse assembly	1/279	28/25730	0.0357143	3.29365	1.27141	0.263196	0.462245	0.390837	Nlgn2	1
GO:2000050	regulation of non-canonical Wnt signaling pathway	1/279	28/25730	0.0357143	3.29365	1.27141	0.263196	0.462245	0.390837	Plekha4	1
GO:0000423	mitophagy	2/279	92/25730	0.0217391	2.00483	1.01089	0.263337	0.462245	0.390837	Nod2/Bnip3	2
GO:0002720	positive regulation of cytokine production involved in immune response	2/279	92/25730	0.0217391	2.00483	1.01089	0.263337	0.462245	0.390837	Nod2/Casp4	2
GO:0048041	focal adhesion assembly	2/279	92/25730	0.0217391	2.00483	1.01089	0.263337	0.462245	0.390837	Whamm/Lrp1	2
GO:0002793	positive regulation of peptide secretion	3/279	165/25730	0.0181818	1.67677	0.913103	0.265973	0.46617	0.394155	Ecrg4/Nlgn2/Lrp1	3
GO:0043085	positive regulation of catalytic activity	3/279	165/25730	0.0181818	1.67677	0.913103	0.265973	0.46617	0.394155	Tnf/Asap3/Lgals9	3
GO:0051260	protein homooligomerization	4/279	241/25730	0.0165975	1.53066	0.866581	0.266009	0.46617	0.394155	Prnd/Mlkl/Pnpt1/Vwa1	4
GO:0006576	biogenic amine metabolic process	2/279	93/25730	0.0215054	1.98327	0.994588	0.267355	0.466885	0.39476	Hdc/Sult1d1	2
GO:0030641	regulation of cellular pH	2/279	93/25730	0.0215054	1.98327	0.994588	0.267355	0.466885	0.39476	Tcirg1/Slc4a5	2
GO:0045638	negative regulation of myeloid cell differentiation	2/279	93/25730	0.0215054	1.98327	0.994588	0.267355	0.466885	0.39476	Clec2d/Nfkbia	2
GO:2000628	regulation of miRNA metabolic process	2/279	93/25730	0.0215054	1.98327	0.994588	0.267355	0.466885	0.39476	Tnf/Pnpt1	2
GO:0032868	response to insulin	5/279	320/25730	0.015625	1.44097	0.831084	0.26769	0.466885	0.39476	Ccl2/Tnf/Socs1/Serpina12/Ptprf	5
GO:1903050	regulation of proteolysis involved in protein catabolic process	4/279	242/25730	0.0165289	1.52433	0.858043	0.268396	0.466885	0.39476	Pml/Usp25/Neurl3/Rgn	4
GO:0042098	T cell proliferation	4/279	243/25730	0.0164609	1.51806	0.849544	0.270787	0.466885	0.39476	Ccl5/Lgals9/Ccdc88b/Pnp	4
GO:0000966	RNA 5'-end processing	1/279	29/25730	0.0344828	3.18008	1.22986	0.271194	0.466885	0.39476	Pnpt1	1
GO:0002089	lens morphogenesis in camera-type eye	1/279	29/25730	0.0344828	3.18008	1.22986	0.271194	0.466885	0.39476	Tdrd7	1
GO:0002227	innate immune response in mucosa	1/279	29/25730	0.0344828	3.18008	1.22986	0.271194	0.466885	0.39476	Nod2	1
GO:0007350	blastoderm segmentation	1/279	29/25730	0.0344828	3.18008	1.22986	0.271194	0.466885	0.39476	Tdrd7	1
GO:0009648	photoperiodism	1/279	29/25730	0.0344828	3.18008	1.22986	0.271194	0.466885	0.39476	Pml	1
GO:0010804	negative regulation of tumor necrosis factor-mediated signaling pathway	1/279	29/25730	0.0344828	3.18008	1.22986	0.271194	0.466885	0.39476	Naip5	1
GO:0010875	positive regulation of cholesterol efflux	1/279	29/25730	0.0344828	3.18008	1.22986	0.271194	0.466885	0.39476	Lrp1	1
GO:0014821	phasic smooth muscle contraction	1/279	29/25730	0.0344828	3.18008	1.22986	0.271194	0.466885	0.39476	Tacr2	1
GO:0015701	bicarbonate transport	1/279	29/25730	0.0344828	3.18008	1.22986	0.271194	0.466885	0.39476	Slc4a5	1
GO:0022401	negative adaptation of signaling pathway	1/279	29/25730	0.0344828	3.18008	1.22986	0.271194	0.466885	0.39476	Grk3	1
GO:0023058	adaptation of signaling pathway	1/279	29/25730	0.0344828	3.18008	1.22986	0.271194	0.466885	0.39476	Grk3	1
GO:0032469	endoplasmic reticulum calcium ion homeostasis	1/279	29/25730	0.0344828	3.18008	1.22986	0.271194	0.466885	0.39476	Pml	1
GO:0032930	positive regulation of superoxide anion generation	1/279	29/25730	0.0344828	3.18008	1.22986	0.271194	0.466885	0.39476	Cxcl1	1
GO:0034383	low-density lipoprotein particle clearance	1/279	29/25730	0.0344828	3.18008	1.22986	0.271194	0.466885	0.39476	Apobec1	1
GO:0035809	regulation of urine volume	1/279	29/25730	0.0344828	3.18008	1.22986	0.271194	0.466885	0.39476	Btc	1
GO:0042537	benzene-containing compound metabolic process	1/279	29/25730	0.0344828	3.18008	1.22986	0.271194	0.466885	0.39476	Ugt1a6b	1
GO:0045061	thymic T cell selection	1/279	29/25730	0.0344828	3.18008	1.22986	0.271194	0.466885	0.39476	Fas	1
GO:0046039	GTP metabolic process	1/279	29/25730	0.0344828	3.18008	1.22986	0.271194	0.466885	0.39476	Pnp	1
GO:0060444	branching involved in mammary gland duct morphogenesis	1/279	29/25730	0.0344828	3.18008	1.22986	0.271194	0.466885	0.39476	Pml	1
GO:0060575	intestinal epithelial cell differentiation	1/279	29/25730	0.0344828	3.18008	1.22986	0.271194	0.466885	0.39476	Ptk6	1
GO:1903523	negative regulation of blood circulation	1/279	29/25730	0.0344828	3.18008	1.22986	0.271194	0.466885	0.39476	Tnf	1
GO:1904037	positive regulation of epithelial cell apoptotic process	1/279	29/25730	0.0344828	3.18008	1.22986	0.271194	0.466885	0.39476	Pla2r1	1
GO:0042246	tissue regeneration	2/279	94/25730	0.0212766	1.96217	0.978485	0.271373	0.466885	0.39476	Nfix/Cdkn1a	2
GO:0050672	negative regulation of lymphocyte proliferation	2/279	94/25730	0.0212766	1.96217	0.978485	0.271373	0.466885	0.39476	Lgals9/Fcgr2b	2
GO:0060113	inner ear receptor cell differentiation	2/279	94/25730	0.0212766	1.96217	0.978485	0.271373	0.466885	0.39476	Mcoln3/Otog	2
GO:0062208	positive regulation of pattern recognition receptor signaling pathway	2/279	94/25730	0.0212766	1.96217	0.978485	0.271373	0.466885	0.39476	Slc15a3/Casp4	2
GO:0050767	regulation of neurogenesis	7/279	483/25730	0.0144928	1.33655	0.78178	0.271513	0.466885	0.39476	Tnf/Fas/Itpka/Lrp1/Myo5b/Id1/Ptprf	7
GO:0030317	flagellated sperm motility	4/279	244/25730	0.0163934	1.51184	0.841084	0.273181	0.469503	0.396973	Tacr2/Dnah1/Insl6/Rgn	4
GO:0000209	protein polyubiquitination	5/279	323/25730	0.0154799	1.42759	0.809677	0.27388	0.470452	0.397776	Tnf/Nod2/Usp25/Rnf114/Ddb2	5
GO:0043242	negative regulation of protein-containing complex disassembly	2/279	95/25730	0.0210526	1.94152	0.962578	0.27539	0.471112	0.398334	Tnf/Hdgfl3	2
GO:0043266	regulation of potassium ion transport	2/279	95/25730	0.0210526	1.94152	0.962578	0.27539	0.471112	0.398334	Cxcl1/Kcne1	2
GO:0051881	regulation of mitochondrial membrane potential	2/279	95/25730	0.0210526	1.94152	0.962578	0.27539	0.471112	0.398334	Hsh2d/Bnip3	2
GO:0097722	sperm motility	4/279	245/25730	0.0163265	1.50567	0.832661	0.275579	0.471112	0.398334	Tacr2/Dnah1/Insl6/Rgn	4
GO:0050769	positive regulation of neurogenesis	5/279	324/25730	0.0154321	1.42318	0.802589	0.275951	0.471112	0.398334	Tnf/Itpka/Lrp1/Myo5b/Ptprf	5
GO:0031644	regulation of nervous system process	3/279	169/25730	0.0177515	1.63708	0.869982	0.277696	0.471112	0.398334	Igsf9b/Tnf/Nlgn2	3
GO:0048593	camera-type eye morphogenesis	3/279	169/25730	0.0177515	1.63708	0.869982	0.277696	0.471112	0.398334	Aqp1/Thrb/Tdrd7	3
GO:1904950	negative regulation of establishment of protein localization	3/279	169/25730	0.0177515	1.63708	0.869982	0.277696	0.471112	0.398334	Csprs/Nfkbia/Kcne1	3
GO:0051259	protein complex oligomerization	5/279	325/25730	0.0153846	1.4188	0.795524	0.278024	0.471112	0.398334	Prnd/Trpm6/Mlkl/Pnpt1/Vwa1	5
GO:1901888	regulation of cell junction assembly	5/279	325/25730	0.0153846	1.4188	0.795524	0.278024	0.471112	0.398334	Gdf2/Tnf/Amigo2/Nlgn2/Lrp1	5
GO:0002507	tolerance induction	1/279	30/25730	0.0333333	3.07407	1.19009	0.279106	0.471112	0.398334	Acod1	1
GO:0007141	male meiosis I	1/279	30/25730	0.0333333	3.07407	1.19009	0.279106	0.471112	0.398334	Meiob	1
GO:0010458	exit from mitosis	1/279	30/25730	0.0333333	3.07407	1.19009	0.279106	0.471112	0.398334	Nfix	1
GO:0010592	positive regulation of lamellipodium assembly	1/279	30/25730	0.0333333	3.07407	1.19009	0.279106	0.471112	0.398334	Aqp1	1
GO:0010888	negative regulation of lipid storage	1/279	30/25730	0.0333333	3.07407	1.19009	0.279106	0.471112	0.398334	Nfkbia	1
GO:0015740	C4-dicarboxylate transport	1/279	30/25730	0.0333333	3.07407	1.19009	0.279106	0.471112	0.398334	Slc25a22	1
GO:0021533	cell differentiation in hindbrain	1/279	30/25730	0.0333333	3.07407	1.19009	0.279106	0.471112	0.398334	Nfix	1
GO:0032098	regulation of appetite	1/279	30/25730	0.0333333	3.07407	1.19009	0.279106	0.471112	0.398334	Nod2	1
GO:0043101	purine-containing compound salvage	1/279	30/25730	0.0333333	3.07407	1.19009	0.279106	0.471112	0.398334	Pnp	1
GO:0043405	regulation of MAP kinase activity	1/279	30/25730	0.0333333	3.07407	1.19009	0.279106	0.471112	0.398334	Tnf	1
GO:0044273	sulfur compound catabolic process	1/279	30/25730	0.0333333	3.07407	1.19009	0.279106	0.471112	0.398334	Ggt5	1
GO:0044346	fibroblast apoptotic process	1/279	30/25730	0.0333333	3.07407	1.19009	0.279106	0.471112	0.398334	Socs1	1
GO:0050891	multicellular organismal-level water homeostasis	1/279	30/25730	0.0333333	3.07407	1.19009	0.279106	0.471112	0.398334	Aqp1	1
GO:0050926	regulation of positive chemotaxis	1/279	30/25730	0.0333333	3.07407	1.19009	0.279106	0.471112	0.398334	F7	1
GO:0070723	response to cholesterol	1/279	30/25730	0.0333333	3.07407	1.19009	0.279106	0.471112	0.398334	F7	1
GO:0071108	protein K48-linked deubiquitination	1/279	30/25730	0.0333333	3.07407	1.19009	0.279106	0.471112	0.398334	Usp25	1
GO:0090208	positive regulation of triglyceride metabolic process	1/279	30/25730	0.0333333	3.07407	1.19009	0.279106	0.471112	0.398334	Rgn	1
GO:0090382	phagosome maturation	1/279	30/25730	0.0333333	3.07407	1.19009	0.279106	0.471112	0.398334	Tcirg1	1
GO:0141162	negative regulation of cAMP/PKA signal transduction	1/279	30/25730	0.0333333	3.07407	1.19009	0.279106	0.471112	0.398334	Pde3a	1
GO:1901381	positive regulation of potassium ion transmembrane transport	1/279	30/25730	0.0333333	3.07407	1.19009	0.279106	0.471112	0.398334	Kcne1	1
GO:1903055	positive regulation of extracellular matrix organization	1/279	30/25730	0.0333333	3.07407	1.19009	0.279106	0.471112	0.398334	Meltf	1
GO:2000831	regulation of steroid hormone secretion	1/279	30/25730	0.0333333	3.07407	1.19009	0.279106	0.471112	0.398334	Ecrg4	1
GO:0030162	regulation of proteolysis	6/279	406/25730	0.0147783	1.36289	0.771672	0.279115	0.471112	0.398334	Tnf/Pml/Usp25/Neurl3/Meltf/Rgn	6
GO:0032945	negative regulation of mononuclear cell proliferation	2/279	96/25730	0.0208333	1.9213	0.946865	0.279406	0.471112	0.398334	Lgals9/Fcgr2b	2
GO:0097581	lamellipodium organization	2/279	96/25730	0.0208333	1.9213	0.946865	0.279406	0.471112	0.398334	Aqp1/Whamm	2
GO:0033559	unsaturated fatty acid metabolic process	3/279	170/25730	0.0176471	1.62745	0.859379	0.280635	0.472936	0.399876	Akr1c14/Gsta1/Akr1c18	3
GO:0033108	mitochondrial respiratory chain complex assembly	2/279	97/25730	0.0206186	1.90149	0.931339	0.28342	0.476641	0.403009	mt-Nd4/mt-Nd1	2
GO:0045104	intermediate filament cytoskeleton organization	2/279	97/25730	0.0206186	1.90149	0.931339	0.28342	0.476641	0.403009	Krt16/Krt17	2
GO:0007043	cell-cell junction assembly	3/279	171/25730	0.0175439	1.61793	0.848846	0.283577	0.476641	0.403009	Gdf2/Tnf/Cldn34c3	3
GO:0009261	ribonucleotide catabolic process	3/279	171/25730	0.0175439	1.61793	0.848846	0.283577	0.476641	0.403009	Trex1/Nt5c3/Pnp	3
GO:0098876	vesicle-mediated transport to the plasma membrane	3/279	171/25730	0.0175439	1.61793	0.848846	0.283577	0.476641	0.403009	Arhgap8/Fcgr2b/Myo5b	3
GO:0002822	regulation of adaptive immune response based on somatic recombination of immune receptors built from immunoglobulin superfamily domains	4/279	249/25730	0.0160643	1.48148	0.799341	0.285206	0.476783	0.403129	Tnf/Nod2/Fcgr2b/Pnp	4
GO:0002824	positive regulation of adaptive immune response based on somatic recombination of immune receptors built from immunoglobulin superfamily domains	3/279	172/25730	0.0174419	1.60853	0.838382	0.286521	0.476783	0.403129	Tnf/Nod2/Pnp	3
GO:0002888	positive regulation of myeloid leukocyte mediated immunity	1/279	31/25730	0.0322581	2.97491	1.15194	0.286932	0.476783	0.403129	Cxcl1	1
GO:0009190	cyclic nucleotide biosynthetic process	1/279	31/25730	0.0322581	2.97491	1.15194	0.286932	0.476783	0.403129	Adcy1	1
GO:0015732	prostaglandin transport	1/279	31/25730	0.0322581	2.97491	1.15194	0.286932	0.476783	0.403129	Nos2	1
GO:0017121	plasma membrane phospholipid scrambling	1/279	31/25730	0.0322581	2.97491	1.15194	0.286932	0.476783	0.403129	Plscr2	1
GO:0019083	viral transcription	1/279	31/25730	0.0322581	2.97491	1.15194	0.286932	0.476783	0.403129	Csprs	1
GO:0035590	purinergic nucleotide receptor signaling pathway	1/279	31/25730	0.0322581	2.97491	1.15194	0.286932	0.476783	0.403129	Hcar2	1
GO:0042059	negative regulation of epidermal growth factor receptor signaling pathway	1/279	31/25730	0.0322581	2.97491	1.15194	0.286932	0.476783	0.403129	Ptprf	1
GO:0045723	positive regulation of fatty acid biosynthetic process	1/279	31/25730	0.0322581	2.97491	1.15194	0.286932	0.476783	0.403129	Rgn	1
GO:0046033	AMP metabolic process	1/279	31/25730	0.0322581	2.97491	1.15194	0.286932	0.476783	0.403129	Pnp	1
GO:0046628	positive regulation of insulin receptor signaling pathway	1/279	31/25730	0.0322581	2.97491	1.15194	0.286932	0.476783	0.403129	Serpina12	1
GO:0071467	cellular response to pH	1/279	31/25730	0.0322581	2.97491	1.15194	0.286932	0.476783	0.403129	Kcne1	1
GO:0072012	glomerulus vasculature development	1/279	31/25730	0.0322581	2.97491	1.15194	0.286932	0.476783	0.403129	Aqp1	1
GO:0072207	metanephric epithelium development	1/279	31/25730	0.0322581	2.97491	1.15194	0.286932	0.476783	0.403129	Aqp1	1
GO:0086010	membrane depolarization during action potential	1/279	31/25730	0.0322581	2.97491	1.15194	0.286932	0.476783	0.403129	Scn3a	1
GO:0090280	positive regulation of calcium ion import	1/279	31/25730	0.0322581	2.97491	1.15194	0.286932	0.476783	0.403129	Ccl2	1
GO:0090314	positive regulation of protein targeting to membrane	1/279	31/25730	0.0322581	2.97491	1.15194	0.286932	0.476783	0.403129	Ccl2	1
GO:1900027	regulation of ruffle assembly	1/279	31/25730	0.0322581	2.97491	1.15194	0.286932	0.476783	0.403129	Icam1	1
GO:1900273	positive regulation of long-term synaptic potentiation	1/279	31/25730	0.0322581	2.97491	1.15194	0.286932	0.476783	0.403129	Adcy1	1
GO:1902042	negative regulation of extrinsic apoptotic signaling pathway via death domain receptors	1/279	31/25730	0.0322581	2.97491	1.15194	0.286932	0.476783	0.403129	Icam1	1
GO:1902074	response to salt	1/279	31/25730	0.0322581	2.97491	1.15194	0.286932	0.476783	0.403129	Daxx	1
GO:0045103	intermediate filament-based process	2/279	98/25730	0.0204082	1.88209	0.915997	0.287433	0.477121	0.403414	Krt16/Krt17	2
GO:0050772	positive regulation of axonogenesis	2/279	98/25730	0.0204082	1.88209	0.915997	0.287433	0.477121	0.403414	Lrp1/Myo5b	2
GO:0045664	regulation of neuron differentiation	4/279	250/25730	0.016	1.47556	0.791102	0.287621	0.477186	0.40347	Ccl5/Pcp4/Ltk/Bend6	4
GO:0006820	monoatomic anion transport	3/279	173/25730	0.017341	1.59923	0.827985	0.289468	0.480003	0.405851	Mcoln3/Apol9b/Slc4a5	3
GO:0048469	cell maturation	4/279	251/25730	0.0159363	1.46968	0.782899	0.290039	0.4807	0.406441	Tdrd7/Nfix/Pde3a/Kcne1	4
GO:0001570	vasculogenesis	2/279	99/25730	0.020202	1.86308	0.900834	0.291443	0.48166	0.407253	Myo18b/Gdf2	2
GO:0032890	regulation of organic acid transport	2/279	99/25730	0.020202	1.86308	0.900834	0.291443	0.48166	0.407253	Tnf/Pla2r1	2
GO:0007034	vacuolar transport	3/279	174/25730	0.0172414	1.59004	0.817654	0.292418	0.48166	0.407253	Lrp1/Rilp/Sptbn5	3
GO:0002710	negative regulation of T cell mediated immunity	1/279	32/25730	0.03125	2.88194	1.1153	0.294673	0.48166	0.407253	Nod2	1
GO:0003094	glomerular filtration	1/279	32/25730	0.03125	2.88194	1.1153	0.294673	0.48166	0.407253	Aqp1	1
GO:0009218	pyrimidine ribonucleotide metabolic process	1/279	32/25730	0.03125	2.88194	1.1153	0.294673	0.48166	0.407253	Nt5c3	1
GO:0010447	response to acidic pH	1/279	32/25730	0.03125	2.88194	1.1153	0.294673	0.48166	0.407253	Kcne1	1
GO:0021697	cerebellar cortex formation	1/279	32/25730	0.03125	2.88194	1.1153	0.294673	0.48166	0.407253	Nfix	1
GO:0022010	central nervous system myelination	1/279	32/25730	0.03125	2.88194	1.1153	0.294673	0.48166	0.407253	Mal	1
GO:0031295	T cell costimulation	1/279	32/25730	0.03125	2.88194	1.1153	0.294673	0.48166	0.407253	Lgals8	1
GO:0031664	regulation of lipopolysaccharide-mediated signaling pathway	1/279	32/25730	0.03125	2.88194	1.1153	0.294673	0.48166	0.407253	Acod1	1
GO:0032253	dense core granule localization	1/279	32/25730	0.03125	2.88194	1.1153	0.294673	0.48166	0.407253	Tanc2	1
GO:0032291	axon ensheathment in central nervous system	1/279	32/25730	0.03125	2.88194	1.1153	0.294673	0.48166	0.407253	Mal	1
GO:0032928	regulation of superoxide anion generation	1/279	32/25730	0.03125	2.88194	1.1153	0.294673	0.48166	0.407253	Cxcl1	1
GO:0034143	regulation of toll-like receptor 4 signaling pathway	1/279	32/25730	0.03125	2.88194	1.1153	0.294673	0.48166	0.407253	Acod1	1
GO:0043032	positive regulation of macrophage activation	1/279	32/25730	0.03125	2.88194	1.1153	0.294673	0.48166	0.407253	Lgals9	1
GO:0051882	mitochondrial depolarization	1/279	32/25730	0.03125	2.88194	1.1153	0.294673	0.48166	0.407253	Hsh2d	1
GO:0060071	Wnt signaling pathway, planar cell polarity pathway	1/279	32/25730	0.03125	2.88194	1.1153	0.294673	0.48166	0.407253	Plekha4	1
GO:0060402	calcium ion transport into cytosol	1/279	32/25730	0.03125	2.88194	1.1153	0.294673	0.48166	0.407253	Pml	1
GO:0060561	apoptotic process involved in morphogenesis	1/279	32/25730	0.03125	2.88194	1.1153	0.294673	0.48166	0.407253	Pml	1
GO:0071472	cellular response to salt stress	1/279	32/25730	0.03125	2.88194	1.1153	0.294673	0.48166	0.407253	Aqp1	1
GO:0071605	monocyte chemotactic protein-1 production	1/279	32/25730	0.03125	2.88194	1.1153	0.294673	0.48166	0.407253	Nod2	1
GO:0071637	regulation of monocyte chemotactic protein-1 production	1/279	32/25730	0.03125	2.88194	1.1153	0.294673	0.48166	0.407253	Nod2	1
GO:0086005	ventricular cardiac muscle cell action potential	1/279	32/25730	0.03125	2.88194	1.1153	0.294673	0.48166	0.407253	Kcne1	1
GO:0097345	mitochondrial outer membrane permeabilization	1/279	32/25730	0.03125	2.88194	1.1153	0.294673	0.48166	0.407253	Bnip3	1
GO:0099637	neurotransmitter receptor transport	1/279	32/25730	0.03125	2.88194	1.1153	0.294673	0.48166	0.407253	Myo5b	1
GO:1902914	regulation of protein polyubiquitination	1/279	32/25730	0.03125	2.88194	1.1153	0.294673	0.48166	0.407253	Nod2	1
GO:0002708	positive regulation of lymphocyte mediated immunity	3/279	175/25730	0.0171429	1.58095	0.807389	0.295369	0.482192	0.407703	Tnf/Nod2/Pnp	3
GO:0050810	regulation of steroid biosynthetic process	2/279	100/25730	0.02	1.84444	0.885845	0.29545	0.482192	0.407703	Tnf/Akr1c18	2
GO:1901796	regulation of signal transduction by p53 class mediator	2/279	100/25730	0.02	1.84444	0.885845	0.29545	0.482192	0.407703	Pml/Pla2r1	2
GO:0019220	regulation of phosphate metabolic process	6/279	415/25730	0.0144578	1.33333	0.716762	0.295881	0.48265	0.40809	Trex1/Tnf/Rd3/Ptprh/Pdk1/Fam20a	6
GO:0001656	metanephros development	2/279	101/25730	0.019802	1.82618	0.871028	0.299454	0.487699	0.412359	Aqp1/Id3	2
GO:0016311	dephosphorylation	2/279	101/25730	0.019802	1.82618	0.871028	0.299454	0.487699	0.412359	Ptprh/Ptprf	2
GO:0048708	astrocyte differentiation	2/279	101/25730	0.019802	1.82618	0.871028	0.299454	0.487699	0.412359	Nfix/Lrp1	2
GO:0009566	fertilization	4/279	255/25730	0.0156863	1.44662	0.750439	0.299736	0.487699	0.412359	Prnd/Meiob/Fndc3a/Insl6	4
GO:0060047	heart contraction	4/279	255/25730	0.0156863	1.44662	0.750439	0.299736	0.487699	0.412359	Tnf/Thrb/Myh7b/Kcne1	4
GO:0030509	BMP signaling pathway	3/279	177/25730	0.0169492	1.56309	0.787052	0.301277	0.48796	0.412579	Gdf2/Fstl1/Id1	3
GO:0051174	regulation of phosphorus metabolic process	6/279	418/25730	0.0143541	1.32376	0.698738	0.301515	0.48796	0.412579	Trex1/Tnf/Rd3/Ptprh/Pdk1/Fam20a	6
GO:0031401	positive regulation of protein modification process	4/279	256/25730	0.015625	1.44097	0.74241	0.302167	0.48796	0.412579	Tnf/Nod2/Pml/Fam20a	4
GO:0014059	regulation of dopamine secretion	1/279	33/25730	0.030303	2.79461	1.08006	0.302331	0.48796	0.412579	Pcp4	1
GO:0032958	inositol phosphate biosynthetic process	1/279	33/25730	0.030303	2.79461	1.08006	0.302331	0.48796	0.412579	Itpka	1
GO:0048011	neurotrophin TRK receptor signaling pathway	1/279	33/25730	0.030303	2.79461	1.08006	0.302331	0.48796	0.412579	Ptprf	1
GO:0060252	positive regulation of glial cell proliferation	1/279	33/25730	0.030303	2.79461	1.08006	0.302331	0.48796	0.412579	Tnf	1
GO:0061437	renal system vasculature development	1/279	33/25730	0.030303	2.79461	1.08006	0.302331	0.48796	0.412579	Aqp1	1
GO:0061440	kidney vasculature development	1/279	33/25730	0.030303	2.79461	1.08006	0.302331	0.48796	0.412579	Aqp1	1
GO:0071676	negative regulation of mononuclear cell migration	1/279	33/25730	0.030303	2.79461	1.08006	0.302331	0.48796	0.412579	Ccl2	1
GO:0072574	hepatocyte proliferation	1/279	33/25730	0.030303	2.79461	1.08006	0.302331	0.48796	0.412579	Tnf	1
GO:0072575	epithelial cell proliferation involved in liver morphogenesis	1/279	33/25730	0.030303	2.79461	1.08006	0.302331	0.48796	0.412579	Tnf	1
GO:0090594	inflammatory response to wounding	1/279	33/25730	0.030303	2.79461	1.08006	0.302331	0.48796	0.412579	Tnf	1
GO:0099159	regulation of modification of postsynaptic structure	1/279	33/25730	0.030303	2.79461	1.08006	0.302331	0.48796	0.412579	Myo5b	1
GO:1902235	regulation of endoplasmic reticulum stress-induced intrinsic apoptotic signaling pathway	1/279	33/25730	0.030303	2.79461	1.08006	0.302331	0.48796	0.412579	Fcgr2b	1
GO:1903715	regulation of aerobic respiration	1/279	33/25730	0.030303	2.79461	1.08006	0.302331	0.48796	0.412579	Tnf	1
GO:0042060	wound healing	6/279	419/25730	0.0143198	1.3206	0.692761	0.303398	0.488788	0.413279	Aqp1/Ccl2/Tnf/Enpp4/F7/Cdkn1a	6
GO:0006140	regulation of nucleotide metabolic process	2/279	102/25730	0.0196078	1.80828	0.856377	0.303454	0.488788	0.413279	Trex1/Rd3	2
GO:0090559	regulation of membrane permeability	2/279	102/25730	0.0196078	1.80828	0.856377	0.303454	0.488788	0.413279	Ppm1k/Bnip3	2
GO:1900542	regulation of purine nucleotide metabolic process	2/279	102/25730	0.0196078	1.80828	0.856377	0.303454	0.488788	0.413279	Trex1/Rd3	2
GO:0009749	response to glucose	4/279	257/25730	0.0155642	1.43537	0.734415	0.3046	0.490388	0.414632	Ccl2/Icam1/Lrp1/Col6a2	4
GO:0030856	regulation of epithelial cell differentiation	3/279	179/25730	0.0167598	1.54562	0.766968	0.307191	0.492014	0.416007	Gdf2/Tnf/Id1	3
GO:0060078	regulation of postsynaptic membrane potential	3/279	179/25730	0.0167598	1.54562	0.766968	0.307191	0.492014	0.416007	Igsf9b/Nlgn2/Chrna1	3
GO:0007044	cell-substrate junction assembly	2/279	103/25730	0.0194175	1.79072	0.84189	0.30745	0.492014	0.416007	Whamm/Lrp1	2
GO:0016239	positive regulation of macroautophagy	2/279	103/25730	0.0194175	1.79072	0.84189	0.30745	0.492014	0.416007	Nod2/Bnip3	2
GO:0030516	regulation of axon extension	2/279	103/25730	0.0194175	1.79072	0.84189	0.30745	0.492014	0.416007	Lrp1/Myo5b	2
GO:0070664	negative regulation of leukocyte proliferation	2/279	103/25730	0.0194175	1.79072	0.84189	0.30745	0.492014	0.416007	Lgals9/Fcgr2b	2
GO:0071260	cellular response to mechanical stimulus	2/279	103/25730	0.0194175	1.79072	0.84189	0.30745	0.492014	0.416007	Aqp1/Bnip3	2
GO:0050806	positive regulation of synaptic transmission	5/279	340/25730	0.0147059	1.35621	0.692268	0.309469	0.492014	0.416007	Tacr2/Ccl2/Tnf/Nlgn2/Adcy1	5
GO:0070588	calcium ion transmembrane transport	5/279	340/25730	0.0147059	1.35621	0.692268	0.309469	0.492014	0.416007	Cxcl10/Cxcl9/Trpm8/Pml/Trpm6	5
GO:0001945	lymph vessel development	1/279	34/25730	0.0294118	2.71242	1.04611	0.309906	0.492014	0.416007	Lgals8	1
GO:0002828	regulation of type 2 immune response	1/279	34/25730	0.0294118	2.71242	1.04611	0.309906	0.492014	0.416007	Nod2	1
GO:0002902	regulation of B cell apoptotic process	1/279	34/25730	0.0294118	2.71242	1.04611	0.309906	0.492014	0.416007	Hsh2d	1
GO:0007187	G protein-coupled receptor signaling pathway, coupled to cyclic nucleotide second messenger	1/279	34/25730	0.0294118	2.71242	1.04611	0.309906	0.492014	0.416007	Nos2	1
GO:0007274	neuromuscular synaptic transmission	1/279	34/25730	0.0294118	2.71242	1.04611	0.309906	0.492014	0.416007	Chrna1	1
GO:0031294	lymphocyte costimulation	1/279	34/25730	0.0294118	2.71242	1.04611	0.309906	0.492014	0.416007	Lgals8	1
GO:0032509	endosome transport via multivesicular body sorting pathway	1/279	34/25730	0.0294118	2.71242	1.04611	0.309906	0.492014	0.416007	Rilp	1
GO:0033198	response to ATP	1/279	34/25730	0.0294118	2.71242	1.04611	0.309906	0.492014	0.416007	Ccl2	1
GO:0034250	positive regulation of amide metabolic process	1/279	34/25730	0.0294118	2.71242	1.04611	0.309906	0.492014	0.416007	Tnf	1
GO:0036120	cellular response to platelet-derived growth factor stimulus	1/279	34/25730	0.0294118	2.71242	1.04611	0.309906	0.492014	0.416007	Ccl2	1
[truncated: 1,187 more rows]
