# Supplementary material for: AQP1 Suppresses Clear Cell Renal Cell Carcinoma via Epigenetic Silencing and TNF-Mediated Apoptosis
Source: Int J Mol Sci. 2026 Jun 9;27(12):5215. doi: 10.3390/ijms27125215 (PMC13300402; doi:10.3390/ijms27125215)
Supplement: Supplementary file 1 [file ijms-27-05215-s001.zip › Supplementary_Table_S1-S4/Supplementary_Table_S3_KEGG_Enrichment_Complete.xlsx]

## Sheet: Sheet
Supplementary Table S3. Complete KEGG Pathway Enrichment Analysis Results
Complete results of KEGG pathway enrichment analysis for differentially expressed genes in AQP1-overexpressing cells (after ISG filtering). Analysis was performed using clusterProfiler with Benjamini-Hochberg FDR correction. Only pathways with FDR < 0.05 are shown. Pathways related to viral/bacterial infections were additionally filtered post-enrichment, while TNF signaling pathway was forcibly r…
category	subcategory	ID	Description	GeneRatio	BgRatio	RichFactor	FoldEnrichment	zScore	pvalue	p.adjust	qvalue	geneID	Count
Environmental Information Processing	Signal transduction	mmu04668	TNF signaling pathway	12/135	118/10650	0.101695	8.0226	8.69161	2.86052e-08	3.57566e-06	2.87558e-06	Cxcl10/Ccl5/Ccl2/Cxcl1/Tnf/Cxcl2/Ccl20/Nod2/Fas/Mlkl/Nfkbia/Icam1	12
Organismal Systems	Immune system	mmu04062	Chemokine signaling pathway	14/135	194/10650	0.0721649	5.69301	7.47457	1.53282e-07	8.47308e-06	6.81414e-06	Cxcl10/Ccl5/Grk3/Ccl4/Cxcl9/Ccl2/Cxcl1/Ccl7/Cxcl2/Ccl20/Nfkbia/Gng3/Ccl17/Adcy1	14
Environmental Information Processing	Signaling molecules and interaction	mmu04060	Cytokine-cytokine receptor interaction	17/135	294/10650	0.0578231	4.5616	7.01681	1.69462e-07	8.47308e-06	6.81414e-06	Cxcl10/Ccl5/Tnfsf10/Ccl4/Cxcl9/Gdf2/Ccl2/Cxcl1/Ccl7/Tnf/Cxcl2/Ghr/Ccl20/Fas/Edar/Lifr/Ccl17	17
Organismal Systems	Immune system	mmu04657	IL-17 signaling pathway	10/135	98/10650	0.102041	8.04989	7.9441	4.16376e-07	1.7349e-05	1.39522e-05	Cxcl10/Ccl2/Cxcl1/Ccl7/Tnf/Cxcl2/Ccl20/Usp25/Nfkbia/Ccl17	10
Environmental Information Processing	Signal transduction	mmu04064	NF-kappa B signaling pathway	7/135	107/10650	0.0654206	5.16096	4.90139	0.000409372	0.00767331	0.00617096	Ccl4/Cxcl1/Tnf/Cxcl2/Edar/Nfkbia/Icam1	7
Human Diseases	Endocrine and metabolic disease	mmu04936	Alcoholic liver disease	8/135	141/10650	0.0567376	4.47597	4.70783	0.000417066	0.00767331	0.00617096	C4b/Cxcl1/Tnf/Cxcl2/C2/Aldh1b1/Fas/Nfkbia	8
Human Diseases	Cardiovascular disease	mmu05417	Lipid and atherosclerosis	10/135	217/10650	0.0460829	3.63543	4.4442	0.000429705	0.00767331	0.00617096	Ccl5/Tnfsf10/Ccl2/Cxcl1/Tnf/Cxcl2/Fas/Cyct/Nfkbia/Icam1	10
Organismal Systems	Immune system	mmu04621	NOD-like receptor signaling pathway	10/135	220/10650	0.0454545	3.58586	4.39127	0.00047879	0.00797983	0.00641746	Ccl5/Ccl2/Cxcl1/Naip5/Tnf/Cxcl2/Nod2/Casp4/Rnasel/Nfkbia	10
Human Diseases	Cancer: specific types	mmu05222	Small cell lung cancer	6/135	94/10650	0.0638298	5.03546	4.45271	0.00121309	0.0176981	0.014233	Cyct/Nfkbia/Ddb2/Col4a3/Cdkn1a/Nos2	6
Human Diseases	Substance dependence	mmu05034	Alcoholism	9/135	208/10650	0.0432692	3.41346	3.98288	0.00130087	0.0176981	0.014233	H3c11/H4c3/H4c14/H3c7/H4c2/H3c13/H3c3/Gng3/H2bc12	9
Organismal Systems	Immune system	mmu04613	Neutrophil extracellular trap formation	9/135	209/10650	0.0430622	3.39713	3.96561	0.00134506	0.0176981	0.014233	H3c11/H4c3/H4c14/H3c7/H4c2/H3c13/H3c3/Casp4/H2bc12	9
Human Diseases	Infectious disease: viral	mmu05163	Human cytomegalovirus infection	10/135	256/10650	0.0390625	3.0816	3.81981	0.00152854	0.0188637	0.0151704	Ccl5/Ccl4/Ccl2/Tnf/Fas/Cyct/Nfkbia/Gng3/Cdkn1a/Adcy1	10
Organismal Systems	Immune system	mmu04620	Toll-like receptor signaling pathway	6/135	104/10650	0.0576923	4.55128	4.12358	0.00203976	0.0216667	0.0174246	Cxcl10/Ccl5/Ccl4/Cxcl9/Tnf/Nfkbia	6
Metabolism	Energy metabolism	mmu00190	Oxidative phosphorylation	7/135	141/10650	0.0496454	3.91647	3.95005	0.00208	0.0216667	0.0174246	Tcirg1/Cyct/mt-Nd4/mt-Cytb/mt-Atp8/mt-Nd4l/mt-Nd1	7
Human Diseases	Infectious disease: viral	mmu05169	Epstein-Barr virus infection	9/135	229/10650	0.0393013	3.10044	3.64074	0.00251511	0.0247913	0.0199374	Cxcl10/Tnf/Fas/Cyct/Nfkbie/Nfkbia/Icam1/Ddb2/Cdkn1a	9
Cellular Processes	Cell growth and death	mmu04115	p53 signaling pathway	5/135	75/10650	0.0666667	5.25926	4.19412	0.0025783	0.0247913	0.0199374	Fas/Shisa5/Cyct/Ddb2/Cdkn1a	5
Human Diseases	Drug resistance: antineoplastic	mmu01524	Platinum drug resistance	5/135	81/10650	0.0617284	4.86968	3.96112	0.00360351	0.0333658	0.0268331	Gsta5/Gsta1/Fas/Cyct/Cdkn1a	5
