# Supplementary material for: AQP1 Suppresses Clear Cell Renal Cell Carcinoma via Epigenetic Silencing and TNF-Mediated Apoptosis
Source: Int J Mol Sci. 2026 Jun 9;27(12):5215. doi: 10.3390/ijms27125215 (PMC13300402; doi:10.3390/ijms27125215)
Supplement: Supplementary file 1 [file ijms-27-05215-s001.zip › Supplementary_Table_S1-S4/Supplementary_Table_S4_TNF_Pathway_Genes.xlsx]

## Sheet: Sheet
Supplementary Table S4. Core TNF Pathway Genes Used for Single-Cell Correlation Analysis
List of 40 core TNF signaling pathway genes used for correlation analysis with AQP1 expression in single-cell RNA sequencing data. All genes were confirmed to be present in the single-cell dataset (GSE159115). Genes were selected based on their established roles in TNF receptor signaling, NF-κB activation, MAPK signaling, apoptosis, and inflammatory cytokine production.
Gene	Status
TNF	Present
TNFRSF1A	Present
TNFRSF1B	Present
LTA	Present
LTB	Present
TRADD	Present
TRAF2	Present
TRAF5	Present
RIPK1	Present
FADD	Present
NFKB1	Present
NFKB2	Present
RELA	Present
RELB	Present
REL	Present
NFKBIA	Present
NFKBIB	Present
IKBKB	Present
IKBKG	Present
CHUK	Present
MAP3K7	Present
MAP2K4	Present
MAPK8	Present
MAPK14	Present
JUN	Present
FOS	Present
JUNB	Present
FOSB	Present
CASP3	Present
CASP8	Present
BCL2	Present
BAX	Present
IL6	Present
IL1B	Present
CXCL10	Present
CCL2	Present
CCL5	Present
ICAM1	Present
VCAM1	Present
